# Supplementary material for: Strigolactones Improve Plant Growth, Photosynthesis, and Alleviate Oxidative Stress under Salinity in Rapeseed (Brassica napus L.) by Regulating Gene Expression
Source: Front Plant Sci. 2017 Sep 27;8:1671. doi: 10.3389/fpls.2017.01671 (PMC5623956; doi:10.3389/fpls.2017.01671)
Supplement: Supplementary file 1 [file Table_1.XLS]

## Sheet: Sheet1
Gene_id	biological_process	biological_process_description	cellular_component	cellular_component_description	molecular_function	molecular_function_description	KEGG AnnotInfo	KEGG url	Blast swiss prot
BnaC04g53300D	--	--	--	--	--	--	HSPRO2; HS1 PRO-1 2-like protein	http://www.genome.jp/dbget-bin/www_bget?ath:AT2G40000	sp|O04203|HSPR2_ARATH Nematode resistance protein-like HSPRO2 OS=Arabidopsis thaliana GN=HSPRO2 PE=1 SV=1//0
BnaA07g15670D	--	--	--	--	--	--	DCD (Development and Cell Death) domain protein	http://www.genome.jp/dbget-bin/www_bget?ath:AT5G42050	sp|P37707|B2_DAUCA B2 protein OS=Daucus carota PE=2 SV=1//1.98158e-89
BnaC09g13960D	GO:1902578//GO:0006810//GO:0015893//GO:0009987//GO:0006855//GO:0008150//GO:0044763//GO:0044699//GO:0042493//GO:0055085//GO:0051234//GO:0051179//GO:0042221//GO:0044765//GO:0050896	single-organism localization//transport//drug transport//cellular process//drug transmembrane transport//biological_process//single-organism cellular process//single-organism process//response to drug//transmembrane transport//establishment of localization//localization//response to chemical//single-organism transport//response to stimulus	GO:0016020//GO:0005575	membrane//cellular_component	GO:0015238//GO:0015291//GO:0022804//GO:0022857//GO:0003674//GO:0015297//GO:0090484//GO:0005215	drug transmembrane transporter activity//secondary active transmembrane transporter activity//active transmembrane transporter activity//transmembrane transporter activity//molecular_function//antiporter activity//drug transporter activity//transporter activity	MATE efflux family protein; K03327 multidrug resistance protein, MATE family	http://www.genome.jp/dbget-bin/www_bget?ath:AT1G61890	sp|Q9LYT3|TT12_ARATH Protein TRANSPARENT TESTA 12 OS=Arabidopsis thaliana GN=TT12 PE=2 SV=1//5.94143e-148
BnaC02g11480D	GO:0043170//GO:0044237//GO:0044262//GO:0071704//GO:0044042//GO:0044264//GO:0005975//GO:0008150//GO:0008152//GO:0005976//GO:0006073//GO:0044260//GO:0044238//GO:0009987	macromolecule metabolic process//cellular metabolic process//cellular carbohydrate metabolic process//organic substance metabolic process//glucan metabolic process//cellular polysaccharide metabolic process//carbohydrate metabolic process//biological_process//metabolic process//polysaccharide metabolic process//cellular glucan metabolic process//cellular macromolecule metabolic process//primary m…	GO:0005575//GO:0005618//GO:0044464//GO:0048046//GO:0005576//GO:0030312//GO:0071944//GO:0005623	cellular_component//cell wall//cell part//apoplast//extracellular region//external encapsulating structure//cell periphery//cell	GO:0003824//GO:0016740//GO:0003674//GO:0016762//GO:0016757//GO:0016758	catalytic activity//transferase activity//molecular_function//xyloglucan:xyloglucosyl transferase activity//transferase activity, transferring glycosyl groups//transferase activity, transferring hexosyl groups	TCH4; xyloglucan endotransglucosylase/hydrolase protein 22; K14504 xyloglucan:xyloglucosyl transferase TCH4 [EC:2.4.1.207]	http://www.genome.jp/dbget-bin/www_bget?ath:AT5G57560	sp|Q38857|XTH22_ARATH Xyloglucan endotransglucosylase/hydrolase protein 22 OS=Arabidopsis thaliana GN=XTH22 PE=1 SV=1//2.94629e-166
BnaC01g19450D	--	--	--	--	GO:0005509//GO:0043167//GO:0046872//GO:0005488//GO:0003674//GO:0043169	calcium ion binding//ion binding//metal ion binding//binding//molecular_function//cation binding	EF-hand, calcium binding motif-containing protein	http://www.genome.jp/dbget-bin/www_bget?ath:AT4G27280	sp|Q9LSQ6|PBP1_ARATH Calcium-binding protein PBP1 OS=Arabidopsis thaliana GN=PBP1 PE=1 SV=1//1.92511e-57
BnaC08g48630D	--	--	--	--	GO:0097159//GO:0005488//GO:0044877//GO:0003674//GO:1901363//GO:0003677//GO:0003682//GO:0003676	organic cyclic compound binding//binding//macromolecular complex binding//molecular_function//heterocyclic compound binding//DNA binding//chromatin binding//nucleic acid binding	MYB77; myb domain protein 77; K09422 myb proto-oncogene protein, plant	http://www.genome.jp/dbget-bin/www_bget?ath:AT3G50060	sp|Q9FDW1|MYB44_ARATH Transcription factor MYB44 OS=Arabidopsis thaliana GN=MYB44 PE=2 SV=1//1.62811e-93
BnaC03g17800D	GO:0036211//GO:0009987//GO:0044238//GO:0044260//GO:0008150//GO:0008152//GO:0071704//GO:0006796//GO:0016310//GO:0044267//GO:0006464//GO:0044237//GO:0043170//GO:0019538//GO:0006793//GO:0006468//GO:0043412	protein modification process//cellular process//primary metabolic process//cellular macromolecule metabolic process//biological_process//metabolic process//organic substance metabolic process//phosphate-containing compound metabolic process//phosphorylation//cellular protein metabolic process//cellular protein modification process//cellular metabolic process//macromolecule metabolic process//prot…	--	--	GO:0035639//GO:0030554//GO:0036094//GO:0001882//GO:0004713//GO:0016772//GO:0001883//GO:0004674//GO:0005488//GO:0016773//GO:0000166//GO:0043167//GO:0097159//GO:0032549//GO:0032559//GO:0016301//GO:0003674//GO:0017076//GO:0097367//GO:0032555//GO:0043168//GO:0004672//GO:1901265//GO:0003824//GO:0032553//GO:0016740//GO:1901363//GO:0032550//GO:0005524	purine ribonucleoside triphosphate binding//adenyl nucleotide binding//small molecule binding//nucleoside binding//protein tyrosine kinase activity//transferase activity, transferring phosphorus-containing groups//purine nucleoside binding//protein serine/threonine kinase activity//binding//phosphotransferase activity, alcohol group as acceptor//nucleotide binding//ion binding//organic cyclic com…	SOBIR1; leucine-rich repeat receptor-like serine/threonine/tyrosine-protein kinase SOBIR1	http://www.genome.jp/dbget-bin/www_bget?ath:AT2G31880	sp|Q9SKB2|SBIR1_ARATH Leucine-rich repeat receptor-like serine/threonine/tyrosine-protein kinase SOBIR1 OS=Arabidopsis thaliana GN=SOBIR1 PE=1 SV=1//0
BnaC04g47680D	--	--	--	--	--	--	ERD15; dehydration-induced protein ERD15	http://www.genome.jp/dbget-bin/www_bget?ath:AT2G41430	sp|Q39096|ERD15_ARATH Protein EARLY RESPONSIVE TO DEHYDRATION 15 OS=Arabidopsis thaliana GN=ERD15 PE=1 SV=1//1.05294e-72
BnaC08g07690D	--	--	--	--	--	--	hypothetical protein	http://www.genome.jp/dbget-bin/www_bget?ath:AT1G32920	-//-
BnaA08g18790D	--	--	GO:0044464//GO:0005575//GO:0005622//GO:0005623	cell part//cellular_component//intracellular//cell	GO:0008270//GO:0003674//GO:0043169//GO:0046914//GO:0043167//GO:0005488//GO:0046872	zinc ion binding//molecular_function//cation binding//transition metal ion binding//ion binding//binding//metal ion binding	STZ; zinc finger protein STZ/ZAT10	http://www.genome.jp/dbget-bin/www_bget?ath:AT1G27730	sp|Q96289|ZAT10_ARATH Zinc finger protein ZAT10 OS=Arabidopsis thaliana GN=ZAT10 PE=2 SV=1//1.61614e-98
BnaC04g38620D	--	--	--	--	--	--	late embryogenesis abundant hydroxyproline-rich glycoprotein	http://www.genome.jp/dbget-bin/www_bget?ath:AT2G27080	sp|Q9SJ52|YLS9_ARATH Protein YLS9 OS=Arabidopsis thaliana GN=YLS9 PE=2 SV=1//2.83472e-14
BnaA05g20480D	--	--	--	--	GO:0005488//GO:0005515//GO:0003674	binding//protein binding//molecular_function	Haloacid dehalogenase-like hydrolase (HAD) superfamily protein	http://www.genome.jp/dbget-bin/www_bget?ath:AT3G19595	sp|Q00IB6|CPL4_ARATH RNA polymerase II C-terminal domain phosphatase-like 4 OS=Arabidopsis thaliana GN=CPL4 PE=1 SV=1//1.13439e-29
BnaC01g40210D	GO:0044699//GO:0008152//GO:0055114//GO:0008150//GO:0044710	single-organism process//metabolic process//oxidation-reduction process//biological_process//single-organism metabolic process	--	--	GO:0036094//GO:0097159//GO:0000166//GO:0005488//GO:0003674//GO:1901363//GO:1901265	small molecule binding//organic cyclic compound binding//nucleotide binding//binding//molecular_function//heterocyclic compound binding//nucleoside phosphate binding	GAPC1; glyceraldehyde-3-phosphate dehydrogenase C subunit 1; K00134 glyceraldehyde 3-phosphate dehydrogenase [EC:1.2.1.12]	http://www.genome.jp/dbget-bin/www_bget?ath:AT3G04120	sp|Q9FX54|G3PC2_ARATH Glyceraldehyde-3-phosphate dehydrogenase GAPC2, cytosolic OS=Arabidopsis thaliana GN=GAPC2 PE=1 SV=1//1.04359e-177
BnaC09g24050D	GO:0008152//GO:0009058//GO:0008150	metabolic process//biosynthetic process//biological_process	--	--	GO:0003824//GO:1901363//GO:0043168//GO:0048037//GO:0030170//GO:0003674//GO:0043167//GO:0097159//GO:0005488	catalytic activity//heterocyclic compound binding//anion binding//cofactor binding//pyridoxal phosphate binding//molecular_function//ion binding//organic cyclic compound binding//binding	ACS6; 1-aminocyclopropane-1-carboxylate synthase 6; K01762 1-aminocyclopropane-1-carboxylate synthase [EC:4.4.1.14]	http://www.genome.jp/dbget-bin/www_bget?ath:AT4G11280	sp|Q9SAR0|1A16_ARATH 1-aminocyclopropane-1-carboxylate synthase 6 OS=Arabidopsis thaliana GN=ACS6 PE=1 SV=2//0
BnaCnng38850D	--	--	--	--	--	--	--	--	-//-
BnaC03g58080D	--	--	GO:0044464//GO:0005575//GO:0005622//GO:0005623	cell part//cellular_component//intracellular//cell	GO:0008270//GO:0003674//GO:0043169//GO:0046914//GO:0043167//GO:0005488//GO:0046872	zinc ion binding//molecular_function//cation binding//transition metal ion binding//ion binding//binding//metal ion binding	STZ; zinc finger protein STZ/ZAT10	http://www.genome.jp/dbget-bin/www_bget?ath:AT1G27730	sp|Q96289|ZAT10_ARATH Zinc finger protein ZAT10 OS=Arabidopsis thaliana GN=ZAT10 PE=2 SV=1//2.31613e-100
BnaC01g40000D	GO:0044260//GO:0016568//GO:0051276//GO:0036211//GO:0006996//GO:0009987//GO:0006325//GO:0044238//GO:0016570//GO:0016569//GO:0043933//GO:0044699//GO:0008152//GO:0008150//GO:0044763//GO:1902589//GO:0098732//GO:0006464//GO:0016575//GO:0044710//GO:0044267//GO:0016043//GO:0071704//GO:0043412//GO:0035601//GO:0006476//GO:0071840//GO:0044237//GO:0019538//GO:0043170	cellular macromolecule metabolic process//chromatin modification//chromosome organization//protein modification process//organelle organization//cellular process//chromatin organization//primary metabolic process//histone modification//covalent chromatin modification//macromolecular complex subunit organization//single-organism process//metabolic process//biological_process//single-organism cellu…	--	--	GO:0019213//GO:0004407//GO:0016787//GO:0003674//GO:0003824//GO:0016811//GO:0033558//GO:0016810	deacetylase activity//histone deacetylase activity//hydrolase activity//molecular_function//catalytic activity//hydrolase activity, acting on carbon-nitrogen (but not peptide) bonds, in linear amides//protein deacetylase activity//hydrolase activity, acting on carbon-nitrogen (but not peptide) bonds	HD1; histone deacetylase 19; K06067 histone deacetylase 1/2 [EC:3.5.1.98]	http://www.genome.jp/dbget-bin/www_bget?ath:AT4G38130	sp|O22446|HDA19_ARATH Histone deacetylase 19 OS=Arabidopsis thaliana GN=HDA19 PE=1 SV=2//0
BnaA06g38950D	--	--	GO:0043227//GO:0044464//GO:0043229//GO:0044424//GO:0005634//GO:0005575//GO:0005622//GO:0005623//GO:0043231//GO:0043226	membrane-bounded organelle//cell part//intracellular organelle//intracellular part//nucleus//cellular_component//intracellular//cell//intracellular membrane-bounded organelle//organelle	GO:0003674//GO:1901363//GO:0003676//GO:0097159//GO:0005488	molecular_function//heterocyclic compound binding//nucleic acid binding//organic cyclic compound binding//binding	putative CCR4-associated factor 1; K12581 CCR4-NOT transcription complex subunit 7/8	http://www.genome.jp/dbget-bin/www_bget?ath:AT3G44260	sp|Q9LXM2|CAF1I_ARATH Probable CCR4-associated factor 1 homolog 9 OS=Arabidopsis thaliana GN=CAF1-9 PE=2 SV=1//6.74678e-172
BnaC03g54940D	--	--	GO:0043226//GO:0043231//GO:0005623//GO:0044424//GO:0005622//GO:0005634//GO:0005575//GO:0043229//GO:0043227//GO:0044464	organelle//intracellular membrane-bounded organelle//cell//intracellular part//intracellular//nucleus//cellular_component//intracellular organelle//membrane-bounded organelle//cell part	GO:0005488//GO:0097159//GO:0003676//GO:1901363//GO:0003674	binding//organic cyclic compound binding//nucleic acid binding//heterocyclic compound binding//molecular_function	putative CCR4-associated factor 1; K12581 CCR4-NOT transcription complex subunit 7/8	http://www.genome.jp/dbget-bin/www_bget?ath:AT3G44260	sp|Q9LXM2|CAF1I_ARATH Probable CCR4-associated factor 1 homolog 9 OS=Arabidopsis thaliana GN=CAF1-9 PE=2 SV=1//1.23036e-172
BnaA09g35410D	--	--	--	--	--	--	Hs1pro-1 protein	http://www.genome.jp/dbget-bin/www_bget?ath:AT3G55840	sp|Q9LY61|HSPR1_ARATH Nematode resistance protein-like HSPRO1 OS=Arabidopsis thaliana GN=HSPRO1 PE=1 SV=1//0
BnaA04g18600D	GO:0008150//GO:0008152//GO:0044238//GO:0009987//GO:0036211//GO:0044260//GO:0043170//GO:0019538//GO:0044237//GO:0006793//GO:0006468//GO:0043412//GO:0071704//GO:0016310//GO:0044267//GO:0006796//GO:0006464	biological_process//metabolic process//primary metabolic process//cellular process//protein modification process//cellular macromolecule metabolic process//macromolecule metabolic process//protein metabolic process//cellular metabolic process//phosphorus metabolic process//protein phosphorylation//macromolecule modification//organic substance metabolic process//phosphorylation//cellular protein m…	--	--	GO:0016773//GO:0005488//GO:0000166//GO:0097159//GO:0032559//GO:0032549//GO:0043167//GO:0030554//GO:0035639//GO:0036094//GO:0004713//GO:0016772//GO:0001882//GO:0004674//GO:0001883//GO:0004672//GO:1901265//GO:0043168//GO:1901363//GO:0016740//GO:0032553//GO:0003824//GO:0032550//GO:0005524//GO:0016301//GO:0097367//GO:0003674//GO:0017076//GO:0032555	phosphotransferase activity, alcohol group as acceptor//binding//nucleotide binding//organic cyclic compound binding//adenyl ribonucleotide binding//ribonucleoside binding//ion binding//adenyl nucleotide binding//purine ribonucleoside triphosphate binding//small molecule binding//protein tyrosine kinase activity//transferase activity, transferring phosphorus-containing groups//nucleoside binding/…	SOBIR1; leucine-rich repeat receptor-like serine/threonine/tyrosine-protein kinase SOBIR1	http://www.genome.jp/dbget-bin/www_bget?ath:AT2G31880	sp|Q9SKB2|SBIR1_ARATH Leucine-rich repeat receptor-like serine/threonine/tyrosine-protein kinase SOBIR1 OS=Arabidopsis thaliana GN=SOBIR1 PE=1 SV=1//0
BnaCnng64010D	--	--	GO:0005575//GO:0016020	cellular_component//membrane	GO:0016462//GO:0032555//GO:0016887//GO:0097367//GO:0003674//GO:0017076//GO:0032550//GO:0005524//GO:0016817//GO:1901363//GO:0003824//GO:0032553//GO:1901265//GO:0043168//GO:0001883//GO:0017111//GO:0001882//GO:0036094//GO:0016818//GO:0030554//GO:0035639//GO:0097159//GO:0032549//GO:0032559//GO:0043167//GO:0016787//GO:0000166//GO:0005488	pyrophosphatase activity//purine ribonucleotide binding//ATPase activity//carbohydrate derivative binding//molecular_function//purine nucleotide binding//purine ribonucleoside binding//ATP binding//hydrolase activity, acting on acid anhydrides//heterocyclic compound binding//catalytic activity//ribonucleotide binding//nucleoside phosphate binding//anion binding//purine nucleoside binding//nucleos…	PEN3; ABC transporter G family member 36	http://www.genome.jp/dbget-bin/www_bget?ath:AT1G59870	sp|Q9XIE2|AB36G_ARATH ABC transporter G family member 36 OS=Arabidopsis thaliana GN=ABCG36 PE=1 SV=1//4.18555e-36
BnaA08g06880D	--	--	--	--	--	--	hypothetical protein	http://www.genome.jp/dbget-bin/www_bget?ath:AT1G32920	-//-
BnaA06g06960D	GO:0008150//GO:0044763//GO:0044699//GO:0006810//GO:1902578//GO:0009987//GO:0051179//GO:0044765//GO:0051234//GO:0055085	biological_process//single-organism cellular process//single-organism process//transport//single-organism localization//cellular process//localization//single-organism transport//establishment of localization//transmembrane transport	GO:0016020//GO:0044425//GO:0005575//GO:0016021//GO:0031224	membrane//membrane part//cellular_component//integral component of membrane//intrinsic component of membrane	GO:0022892//GO:0022857//GO:0022891//GO:0005215//GO:0003674	substrate-specific transporter activity//transmembrane transporter activity//substrate-specific transmembrane transporter activity//transporter activity//molecular_function	STP1; sugar transporter 1	http://www.genome.jp/dbget-bin/www_bget?ath:AT1G11260	sp|P23586|STP1_ARATH Sugar transport protein 1 OS=Arabidopsis thaliana GN=STP1 PE=1 SV=2//0
BnaC08g26770D	--	--	--	--	--	--	Hs1pro-1 protein	http://www.genome.jp/dbget-bin/www_bget?ath:AT3G55840	sp|Q9LY61|HSPR1_ARATH Nematode resistance protein-like HSPRO1 OS=Arabidopsis thaliana GN=HSPRO1 PE=1 SV=1//0
BnaA06g23600D	GO:0032446//GO:0044260//GO:0009987//GO:0044238//GO:0036211//GO:0016567//GO:0070647//GO:0008150//GO:0008152//GO:0044267//GO:0071704//GO:0006464//GO:0044237//GO:0019538//GO:0043170//GO:0043412	protein modification by small protein conjugation//cellular macromolecule metabolic process//cellular process//primary metabolic process//protein modification process//protein ubiquitination//protein modification by small protein conjugation or removal//biological_process//metabolic process//cellular protein metabolic process//organic substance metabolic process//cellular protein modification pro…	GO:0043234//GO:0005623//GO:0032991//GO:0000151//GO:1902494//GO:0044464//GO:0044424//GO:0005622//GO:0005575//GO:1990234	protein complex//cell//macromolecular complex//ubiquitin ligase complex//catalytic complex//cell part//intracellular part//intracellular//cellular_component//transferase complex	GO:0019787//GO:0005488//GO:0003674//GO:0004842//GO:0016740//GO:0003824	ubiquitin-like protein transferase activity//binding//molecular_function//ubiquitin-protein transferase activity//transferase activity//catalytic activity	CMPG2; putative ubiquitin-protein ligase CMPG2	http://www.genome.jp/dbget-bin/www_bget?ath:AT5G64660	sp|Q9FLF4|PUB27_ARATH U-box domain-containing protein 27 OS=Arabidopsis thaliana GN=PUB27 PE=2 SV=1//0
BnaA07g30920D	--	--	--	--	GO:0016787//GO:0003674//GO:0003824	hydrolase activity//molecular_function//catalytic activity	NUDT21; nudix hydrolase 21; K07766 diphosphoinositol-polyphosphate diphosphatase [EC:3.6.1.52]	http://www.genome.jp/dbget-bin/www_bget?ath:AT1G73540	sp|Q8VY81|NUD21_ARATH Nudix hydrolase 21, chloroplastic OS=Arabidopsis thaliana GN=NUDT21 PE=2 SV=1//3.00573e-87
BnaC08g26910D	--	--	--	--	GO:0003674//GO:0008270//GO:0003676//GO:0043169//GO:1901363//GO:0005515//GO:0046914//GO:0046872//GO:0005488//GO:0097159//GO:0043167	molecular_function//zinc ion binding//nucleic acid binding//cation binding//heterocyclic compound binding//protein binding//transition metal ion binding//metal ion binding//binding//organic cyclic compound binding//ion binding	SZF1; salt-inducible zinc finger 1	http://www.genome.jp/dbget-bin/www_bget?ath:AT3G55980	sp|Q93ZS9|C3H47_ARATH Zinc finger CCCH domain-containing protein 47 OS=Arabidopsis thaliana GN=At3g55980 PE=2 SV=1//0
BnaA10g11500D	GO:0044262//GO:0043170//GO:0044237//GO:0044042//GO:0071704//GO:0008152//GO:0005976//GO:0008150//GO:0044264//GO:0005975//GO:0044238//GO:0009987//GO:0044260//GO:0006073	cellular carbohydrate metabolic process//macromolecule metabolic process//cellular metabolic process//glucan metabolic process//organic substance metabolic process//metabolic process//polysaccharide metabolic process//biological_process//cellular polysaccharide metabolic process//carbohydrate metabolic process//primary metabolic process//cellular process//cellular macromolecule metabolic process/…	GO:0005618//GO:0005575//GO:0044464//GO:0048046//GO:0005623//GO:0005576//GO:0071944//GO:0030312	cell wall//cellular_component//cell part//apoplast//cell//extracellular region//cell periphery//external encapsulating structure	GO:0003824//GO:0016740//GO:0016762//GO:0003674//GO:0016757//GO:0016758	catalytic activity//transferase activity//xyloglucan:xyloglucosyl transferase activity//molecular_function//transferase activity, transferring glycosyl groups//transferase activity, transferring hexosyl groups	TCH4; xyloglucan endotransglucosylase/hydrolase protein 22; K14504 xyloglucan:xyloglucosyl transferase TCH4 [EC:2.4.1.207]	http://www.genome.jp/dbget-bin/www_bget?ath:AT5G57560	sp|Q38857|XTH22_ARATH Xyloglucan endotransglucosylase/hydrolase protein 22 OS=Arabidopsis thaliana GN=XTH22 PE=1 SV=1//8.0525e-151
BnaC05g37890D	--	--	GO:0005623//GO:0043231//GO:0043226//GO:0044464//GO:0043227//GO:0043229//GO:0044424//GO:0005575//GO:0005634//GO:0005622	cell//intracellular membrane-bounded organelle//organelle//cell part//membrane-bounded organelle//intracellular organelle//intracellular part//cellular_component//nucleus//intracellular	GO:0097159//GO:0005488//GO:0003674//GO:1901363//GO:0003676	organic cyclic compound binding//binding//molecular_function//heterocyclic compound binding//nucleic acid binding	CCR4-associated factor 1B; K12581 CCR4-NOT transcription complex subunit 7/8	http://www.genome.jp/dbget-bin/www_bget?ath:AT5G22250	sp|Q9FMS6|CAF1K_ARATH Probable CCR4-associated factor 1 homolog 11 OS=Arabidopsis thaliana GN=CAF1-11 PE=2 SV=1//6.93684e-171
BnaA01g16310D	--	--	--	--	GO:0003674//GO:0043169//GO:0005509//GO:0043167//GO:0046872//GO:0005488	molecular_function//cation binding//calcium ion binding//ion binding//metal ion binding//binding	EF-hand, calcium binding motif-containing protein	http://www.genome.jp/dbget-bin/www_bget?ath:AT4G27280	sp|Q6NQE2|FQRL1_ARATH Probable NAD(P)H dehydrogenase (quinone) FQR1-like 1 OS=Arabidopsis thaliana GN=At4g27270 PE=2 SV=1//3.72041e-62
BnaA02g07020D	--	--	--	--	GO:0043167//GO:0046872//GO:0005488//GO:0046914//GO:0005515//GO:0043169//GO:0008270//GO:0003674	ion binding//metal ion binding//binding//transition metal ion binding//protein binding//cation binding//zinc ion binding//molecular_function	ABA- and drought-induced RING-DUF1117 protein	http://www.genome.jp/dbget-bin/www_bget?ath:AT5G59550	sp|P0CH30|RING1_GOSHI E3 ubiquitin-protein ligase RING1 OS=Gossypium hirsutum GN=RING1 PE=1 SV=1//5.95189e-27
BnaC02g24170D	--	--	--	--	--	--	hypothetical protein	http://www.genome.jp/dbget-bin/www_bget?ath:AT1G76600	-//-
BnaC01g39890D	GO:0044260//GO:1901566//GO:0009987//GO:0044238//GO:0006412//GO:0044271//GO:0008152//GO:1901564//GO:0043603//GO:0009058//GO:0010467//GO:0008150//GO:1901576//GO:0006807//GO:0044249//GO:0044267//GO:0006518//GO:0034641//GO:0071704//GO:0009059//GO:0043043//GO:0034645//GO:0043604//GO:0044237//GO:0019538//GO:0043170	cellular macromolecule metabolic process//organonitrogen compound biosynthetic process//cellular process//primary metabolic process//translation//cellular nitrogen compound biosynthetic process//metabolic process//organonitrogen compound metabolic process//cellular amide metabolic process//biosynthetic process//gene expression//biological_process//organic substance biosynthetic process//nitrogen …	GO:0043232//GO:0032991//GO:0005623//GO:0043226//GO:0043228//GO:0044444//GO:0044464//GO:0030529//GO:0005737//GO:0043229//GO:0005840//GO:0044424//GO:0005575//GO:0005622	intracellular non-membrane-bounded organelle//macromolecular complex//cell//organelle//non-membrane-bounded organelle//cytoplasmic part//cell part//ribonucleoprotein complex//cytoplasm//intracellular organelle//ribosome//intracellular part//cellular_component//intracellular	GO:0003735//GO:0005198//GO:0003674	structural constituent of ribosome//structural molecule activity//molecular_function	40S ribosomal protein S3a-2; K02984 small subunit ribosomal protein S3Ae	http://www.genome.jp/dbget-bin/www_bget?ath:AT4G34670	sp|P49396|RS3A_BRACM 40S ribosomal protein S3a OS=Brassica campestris GN=RPS3A PE=2 SV=2//3.12631e-175
BnaC05g10770D	--	--	--	--	GO:0005488//GO:0005515//GO:0003674	binding//protein binding//molecular_function	Ankyrin repeat family protein	http://www.genome.jp/dbget-bin/www_bget?ath:AT1G14480	sp|Q9C7A2|Y3236_ARATH Ankyrin repeat-containing protein At3g12360 OS=Arabidopsis thaliana GN=At3g12360 PE=2 SV=1//1.77534e-10
BnaA09g52790D	GO:0071704//GO:0008150//GO:0005975//GO:0008152//GO:0044238	organic substance metabolic process//biological_process//carbohydrate metabolic process//metabolic process//primary metabolic process	--	--	GO:0003824//GO:0003674	catalytic activity//molecular_function	TGG1; myrosinase 1; K01237 myrosinase [EC:3.2.1.147]	http://www.genome.jp/dbget-bin/www_bget?ath:AT5G26000	sp|Q00326|MYRO_BRANA Myrosinase OS=Brassica napus PE=2 SV=1//0
BnaA01g13280D	GO:0044237//GO:0044710//GO:0006807//GO:0071704//GO:1901564//GO:0044699//GO:0008152//GO:0044281//GO:0008150//GO:0044763//GO:0006082//GO:0009058//GO:0009987//GO:0044238//GO:0006520//GO:0019752//GO:0043436	cellular metabolic process//single-organism metabolic process//nitrogen compound metabolic process//organic substance metabolic process//organonitrogen compound metabolic process//single-organism process//metabolic process//small molecule metabolic process//biological_process//single-organism cellular process//organic acid metabolic process//biosynthetic process//cellular process//primary metabol…	--	--	GO:0016740//GO:1901363//GO:0003824//GO:0043168//GO:0048037//GO:0030170//GO:0016769//GO:0003674//GO:0097159//GO:0043167//GO:0005488//GO:0008483	transferase activity//heterocyclic compound binding//catalytic activity//anion binding//cofactor binding//pyridoxal phosphate binding//transferase activity, transferring nitrogenous groups//molecular_function//organic cyclic compound binding//ion binding//binding//transaminase activity	probable aminotransferase TAT4; K00815 tyrosine aminotransferase [EC:2.6.1.5]	http://www.genome.jp/dbget-bin/www_bget?ath:AT4G23590	sp|Q9SUR6|CORI3_ARATH Cystine lyase CORI3 OS=Arabidopsis thaliana GN=CORI3 PE=1 SV=1//0
BnaA03g38630D	--	--	GO:0005576//GO:0005575	extracellular region//cellular_component	--	--	PRB1; pathogenesis-related protein 1; K13449 pathogenesis-related protein 1	http://www.genome.jp/dbget-bin/www_bget?ath:AT2G14580	sp|Q9ZNS4|PRB1_ARATH Pathogenesis-related protein 1 OS=Arabidopsis thaliana GN=PRB1 PE=2 SV=1//1.15769e-79
BnaA06g34320D	GO:0006950//GO:0006952//GO:0008150//GO:0050896	response to stress//defense response//biological_process//response to stimulus	--	--	--	--	LCR69; defensin-like protein 2	http://www.genome.jp/dbget-bin/www_bget?ath:AT2G02100	sp|Q39182|DEF02_ARATH Defensin-like protein 2 OS=Arabidopsis thaliana GN=PDF2.2 PE=2 SV=1//1.04956e-32
BnaA05g22260D	GO:0006629//GO:0090407//GO:0046165//GO:1901564//GO:0008152//GO:0044699//GO:0046470//GO:1901615//GO:0045017//GO:0009058//GO:0044281//GO:0044763//GO:0008150//GO:0044711//GO:0044283//GO:0006576//GO:0044238//GO:0042439//GO:0009987//GO:1901566//GO:0019637//GO:0046474//GO:0006656//GO:0044255//GO:0006066//GO:0046486//GO:0006793//GO:0044237//GO:0008610//GO:1901617//GO:0009308//GO:0008654//GO:0006650//GO:…	lipid metabolic process//organophosphate biosynthetic process//alcohol biosynthetic process//organonitrogen compound metabolic process//metabolic process//single-organism process//phosphatidylcholine metabolic process//organic hydroxy compound metabolic process//glycerolipid biosynthetic process//biosynthetic process//small molecule metabolic process//single-organism cellular process//biological_…	--	--	GO:0008757//GO:0008170//GO:0016741//GO:0000234//GO:0016740//GO:0003824//GO:0008168//GO:0003674	S-adenosylmethionine-dependent methyltransferase activity//N-methyltransferase activity//transferase activity, transferring one-carbon groups//phosphoethanolamine N-methyltransferase activity//transferase activity//catalytic activity//methyltransferase activity//molecular_function	XPL1; phosphoethanolamine N-methyltransferase 1; K05929 phosphoethanolamine N-methyltransferase [EC:2.1.1.103]	http://www.genome.jp/dbget-bin/www_bget?ath:AT3G18000	sp|Q9FR44|PEAM1_ARATH Phosphoethanolamine N-methyltransferase 1 OS=Arabidopsis thaliana GN=NMT1 PE=1 SV=1//0
BnaA06g01180D	--	--	--	--	GO:0003674//GO:0005488//GO:0030246	molecular_function//binding//carbohydrate binding	legume lectin-like protein	http://www.genome.jp/dbget-bin/www_bget?ath:AT1G53070	sp|Q9LNN2|LECT3_ARATH Lectin-like protein At1g53070 OS=Arabidopsis thaliana GN=At1g53070 PE=2 SV=1//4.43933e-142
BnaA04g10260D	--	--	--	--	GO:0003674//GO:0003824	molecular_function//catalytic activity	SIP1; putative galactinol--sucrose galactosyltransferase 5; K06617 raffinose synthase [EC:2.4.1.82]	http://www.genome.jp/dbget-bin/www_bget?ath:AT5G40390	sp|Q9FND9|RFS5_ARATH Probable galactinol--sucrose galactosyltransferase 5 OS=Arabidopsis thaliana GN=RFS5 PE=1 SV=1//0
BnaA05g26160D	GO:0019344//GO:0019752//GO:0006520//GO:1901566//GO:0044238//GO:0009987//GO:0043436//GO:1902578//GO:0006810//GO:1901607//GO:0006535//GO:0008152//GO:0044699//GO:1901564//GO:0009070//GO:0009058//GO:0006082//GO:0046394//GO:0006534//GO:0008652//GO:0044711//GO:0044283//GO:0044763//GO:0008150//GO:0044281//GO:0051234//GO:0016053//GO:0006807//GO:0055085//GO:1901576//GO:0044249//GO:0044710//GO:0006563//GO:…	cysteine biosynthetic process//carboxylic acid metabolic process//cellular amino acid metabolic process//organonitrogen compound biosynthetic process//primary metabolic process//cellular process//oxoacid metabolic process//single-organism localization//transport//alpha-amino acid biosynthetic process//cysteine biosynthetic process from serine//metabolic process//single-organism process//organonit…	GO:0044425//GO:0005623//GO:0016020//GO:0044464//GO:0005737//GO:0031224//GO:0016021//GO:0044424//GO:0005575//GO:0005622	membrane part//cell//membrane//cell part//cytoplasm//intrinsic component of membrane//integral component of membrane//intracellular part//cellular_component//intracellular	GO:0016413//GO:0017111//GO:0016746//GO:0001883//GO:0001882//GO:0016818//GO:0036094//GO:0035639//GO:0030554//GO:0016787//GO:0043167//GO:0032549//GO:0032559//GO:0097159//GO:0000166//GO:0008374//GO:0005488//GO:0032555//GO:0016462//GO:0017076//GO:0003674//GO:0016887//GO:0097367//GO:0016407//GO:0016412//GO:0005524//GO:0032550//GO:0003824//GO:0032553//GO:0016747//GO:0009001//GO:0016740//GO:1901363//GO:…	O-acetyltransferase activity//nucleoside-triphosphatase activity//transferase activity, transferring acyl groups//purine nucleoside binding//nucleoside binding//hydrolase activity, acting on acid anhydrides, in phosphorus-containing anhydrides//small molecule binding//purine ribonucleoside triphosphate binding//adenyl nucleotide binding//hydrolase activity//ion binding//ribonucleoside binding//ad…	MRP7; ABC transporter C family member 7	http://www.genome.jp/dbget-bin/www_bget?ath:AT3G13100	sp|Q9LK62|AB7C_ARATH ABC transporter C family member 7 OS=Arabidopsis thaliana GN=ABCC7 PE=1 SV=1//0
BnaC03g71530D	--	--	--	--	GO:0035639//GO:0036094//GO:0019001//GO:0001882//GO:0001883//GO:0005488//GO:0000166//GO:0043167//GO:0097159//GO:0032549//GO:0003674//GO:0017076//GO:0097367//GO:0032555//GO:0005525//GO:0043168//GO:1901265//GO:0032553//GO:1901363//GO:0032561//GO:0032550	purine ribonucleoside triphosphate binding//small molecule binding//guanyl nucleotide binding//nucleoside binding//purine nucleoside binding//binding//nucleotide binding//ion binding//organic cyclic compound binding//ribonucleoside binding//molecular_function//purine nucleotide binding//carbohydrate derivative binding//purine ribonucleotide binding//GTP binding//anion binding//nucleoside phosphat…	elongation factor 1-alpha 2; K03231 elongation factor 1-alpha	http://www.genome.jp/dbget-bin/www_bget?ath:AT1G07930	sp|Q8GTY0|EF1A4_ARATH Elongation factor 1-alpha 4 OS=Arabidopsis thaliana GN=A4 PE=1 SV=2//3.91321e-65
BnaA08g02930D	--	--	--	--	GO:1901363//GO:1901265//GO:0003676//GO:0003674//GO:0097159//GO:0000166//GO:0005488//GO:0036094	heterocyclic compound binding//nucleoside phosphate binding//nucleic acid binding//molecular_function//organic cyclic compound binding//nucleotide binding//binding//small molecule binding	NUC-L1; nucleolin like 1; K11294 nucleolin	http://www.genome.jp/dbget-bin/www_bget?ath:AT1G48920	sp|Q9FVQ1|NUCL1_ARATH Nucleolin 1 OS=Arabidopsis thaliana GN=NUCL1 PE=1 SV=1//6.22171e-58
BnaA09g30090D	GO:0006952//GO:0008150//GO:0009607//GO:0006950//GO:0050896	defense response//biological_process//response to biotic stimulus//response to stress//response to stimulus	--	--	--	--	MLP31; MLP-like protein 31	http://www.genome.jp/dbget-bin/www_bget?ath:AT1G70840	sp|Q941R6|MLP31_ARATH MLP-like protein 31 OS=Arabidopsis thaliana GN=MLP31 PE=2 SV=2//3.54491e-76
BnaC03g71520D	--	--	--	--	GO:1901265//GO:0043168//GO:0032550//GO:0016817//GO:1901363//GO:0032561//GO:0032553//GO:0003824//GO:0097367//GO:0003674//GO:0017076//GO:0016462//GO:0005525//GO:0032555//GO:0003924//GO:0005488//GO:0097159//GO:0032549//GO:0043167//GO:0016787//GO:0000166//GO:0036094//GO:0019001//GO:0016818//GO:0035639//GO:0001883//GO:0017111//GO:0001882	nucleoside phosphate binding//anion binding//purine ribonucleoside binding//hydrolase activity, acting on acid anhydrides//heterocyclic compound binding//guanyl ribonucleotide binding//ribonucleotide binding//catalytic activity//carbohydrate derivative binding//molecular_function//purine nucleotide binding//pyrophosphatase activity//GTP binding//purine ribonucleotide binding//GTPase activity//bin…	elongation factor 1-alpha 1; K03231 elongation factor 1-alpha	http://www.genome.jp/dbget-bin/www_bget?ath:AT1G07940	sp|Q8GTY0|EF1A4_ARATH Elongation factor 1-alpha 4 OS=Arabidopsis thaliana GN=A4 PE=1 SV=2//0
BnaC09g50070D	--	--	--	--	--	--	hypothetical protein	http://www.genome.jp/dbget-bin/www_bget?ath:AT5G05250	-//-
BnaA07g13990D	--	--	--	--	GO:0097159//GO:0005488//GO:0003700//GO:0003674//GO:1901363//GO:0003677//GO:0003676//GO:0001071	organic cyclic compound binding//binding//transcription factor activity, sequence-specific DNA binding//molecular_function//heterocyclic compound binding//DNA binding//nucleic acid binding//nucleic acid binding transcription factor activity	RAP2.7; TARGET OF EARLY ACTIVATION TAGGED 1; K09284 AP2-like factor, euAP2 lineage	http://www.genome.jp/dbget-bin/www_bget?ath:AT2G28550	sp|Q9SK03|RAP27_ARATH Ethylene-responsive transcription factor RAP2-7 OS=Arabidopsis thaliana GN=RAP2-7 PE=2 SV=2//0
BnaC04g05620D	GO:1901607//GO:0044699//GO:0008152//GO:1901564//GO:0006082//GO:0055114//GO:0009058//GO:0046394//GO:0044283//GO:0009084//GO:0008652//GO:0044711//GO:0008150//GO:0044763//GO:0044281//GO:0006561//GO:0019752//GO:0006520//GO:1901566//GO:0009987//GO:0009064//GO:0044238//GO:0043436//GO:1901362//GO:1901605//GO:1901360//GO:0044237//GO:0016053//GO:0006807//GO:1901576//GO:0044249//GO:0044710//GO:0006560//GO:…	alpha-amino acid biosynthetic process//single-organism process//metabolic process//organonitrogen compound metabolic process//organic acid metabolic process//oxidation-reduction process//biosynthetic process//carboxylic acid biosynthetic process//small molecule biosynthetic process//glutamine family amino acid biosynthetic process//cellular amino acid biosynthetic process//single-organism biosynt…	GO:0005623//GO:0044424//GO:0005575//GO:0005622//GO:0044464//GO:0005737	cell//intracellular part//cellular_component//intracellular//cell part//cytoplasm	GO:0016774//GO:0016772//GO:0003824//GO:0016740//GO:0019202//GO:0016491//GO:0004350//GO:0016620//GO:0003674//GO:0016903//GO:0016301//GO:0004349	phosphotransferase activity, carboxyl group as acceptor//transferase activity, transferring phosphorus-containing groups//catalytic activity//transferase activity//amino acid kinase activity//oxidoreductase activity//glutamate-5-semialdehyde dehydrogenase activity//oxidoreductase activity, acting on the aldehyde or oxo group of donors, NAD or NADP as acceptor//molecular_function//oxidoreductase a…	P5CS1; delta1-pyrroline-5-carboxylate synthase 1; K12657 delta-1-pyrroline-5-carboxylate synthetase [EC:2.7.2.11 1.2.1.41]	http://www.genome.jp/dbget-bin/www_bget?ath:AT2G39800	sp|P54887|P5CS1_ARATH Delta-1-pyrroline-5-carboxylate synthase A OS=Arabidopsis thaliana GN=P5CSA PE=1 SV=1//0
BnaA03g15610D	--	--	--	--	--	--	dormancy/auxin associated protein	http://www.genome.jp/dbget-bin/www_bget?ath:AT2G33830	sp|Q05349|12KD_FRAAN Auxin-repressed 12.5 kDa protein OS=Fragaria ananassa PE=2 SV=1//5.5748e-29
BnaC09g40660D	--	--	--	--	GO:0003677//GO:1901363//GO:0003676//GO:0003682//GO:0003674//GO:0097159//GO:0044877//GO:0005488	DNA binding//heterocyclic compound binding//nucleic acid binding//chromatin binding//molecular_function//organic cyclic compound binding//macromolecular complex binding//binding	RVE1; myb family transcription factor RVE1	http://www.genome.jp/dbget-bin/www_bget?ath:AT5G17300	sp|F4KGY6|RVE1_ARATH Protein REVEILLE 1 OS=Arabidopsis thaliana GN=RVE1 PE=2 SV=1//5.52161e-22
BnaC03g33530D	GO:0016053//GO:0009066//GO:1901576//GO:0006807//GO:0044710//GO:0044249//GO:0006555//GO:0044272//GO:0071704//GO:0000097//GO:1901605//GO:0009086//GO:0006790//GO:0000096//GO:0044237//GO:0006520//GO:1901566//GO:0019752//GO:0044238//GO:0009987//GO:0043436//GO:1901607//GO:0008152//GO:0044699//GO:1901564//GO:0046394//GO:0006082//GO:0009058//GO:0009067//GO:0044763//GO:0008150//GO:0008652//GO:0044711//GO:…	organic acid biosynthetic process//aspartate family amino acid metabolic process//organic substance biosynthetic process//nitrogen compound metabolic process//single-organism metabolic process//cellular biosynthetic process//methionine metabolic process//sulfur compound biosynthetic process//organic substance metabolic process//sulfur amino acid biosynthetic process//alpha-amino acid metabolic pr…	--	--	GO:0008270//GO:0003674//GO:0008168//GO:0003824//GO:0043169//GO:0016740//GO:0042085//GO:0003871//GO:0046914//GO:0043167//GO:0016741//GO:0005488//GO:0046872//GO:0008172	zinc ion binding//molecular_function//methyltransferase activity//catalytic activity//cation binding//transferase activity//5-methyltetrahydropteroyltri-L-glutamate-dependent methyltransferase activity//5-methyltetrahydropteroyltriglutamate-homocysteine S-methyltransferase activity//transition metal ion binding//ion binding//transferase activity, transferring one-carbon groups//binding//metal ion…	MS2; methionine synthase 2; K00549 5-methyltetrahydropteroyltriglutamate--homocysteine methyltransferase [EC:2.1.1.14]	http://www.genome.jp/dbget-bin/www_bget?ath:AT3G03780	sp|Q9SRV5|METE2_ARATH 5-methyltetrahydropteroyltriglutamate--homocysteine methyltransferase 2 OS=Arabidopsis thaliana GN=MS2 PE=1 SV=1//0
BnaC05g31560D	--	--	--	--	--	--	GRP5; glycine-rich protein 5	http://www.genome.jp/dbget-bin/www_bget?ath:AT3G20470	-//-
BnaA05g34260D	GO:0044699//GO:0008152//GO:0006101//GO:0008150//GO:0044763//GO:0044281//GO:0055114//GO:0006082//GO:0019752//GO:0009987//GO:0044238//GO:0015980//GO:0043436//GO:0072350//GO:0009060//GO:0015977//GO:0044237//GO:0006099//GO:0044710//GO:0006091//GO:0071704//GO:0045333	single-organism process//metabolic process//citrate metabolic process//biological_process//single-organism cellular process//small molecule metabolic process//oxidation-reduction process//organic acid metabolic process//carboxylic acid metabolic process//cellular process//primary metabolic process//energy derivation by oxidation of organic compounds//oxoacid metabolic process//tricarboxylic acid …	--	--	GO:0008964//GO:0016831//GO:0016830//GO:0016829//GO:0003824//GO:0004611//GO:0003674	phosphoenolpyruvate carboxylase activity//carboxy-lyase activity//carbon-carbon lyase activity//lyase activity//catalytic activity//phosphoenolpyruvate carboxykinase activity//molecular_function	PPC2; phosphoenolpyruvate carboxylase 2; K01595 phosphoenolpyruvate carboxylase [EC:4.1.1.31]	http://www.genome.jp/dbget-bin/www_bget?ath:AT2G42600	sp|Q5GM68|CAPP2_ARATH Phosphoenolpyruvate carboxylase 2 OS=Arabidopsis thaliana GN=PPC2 PE=1 SV=2//0
BnaA09g52020D	GO:0034641//GO:0071704//GO:0044267//GO:0006518//GO:0006807//GO:1901576//GO:0044249//GO:0043604//GO:0019538//GO:0043170//GO:0044237//GO:0043043//GO:0009059//GO:0034645//GO:0006412//GO:1901566//GO:0044238//GO:0009987//GO:0044260//GO:0008150//GO:0010467//GO:0009058//GO:0043603//GO:0008152//GO:1901564//GO:0044271//GO:0006414	cellular nitrogen compound metabolic process//organic substance metabolic process//cellular protein metabolic process//peptide metabolic process//nitrogen compound metabolic process//organic substance biosynthetic process//cellular biosynthetic process//amide biosynthetic process//protein metabolic process//macromolecule metabolic process//cellular metabolic process//peptide biosynthetic process/…	GO:0005737//GO:0030529//GO:0044464//GO:0044444//GO:0005575//GO:0005622//GO:0044424//GO:0005840//GO:0043229//GO:0043232//GO:0032991//GO:0005623//GO:0043226//GO:0043228	cytoplasm//ribonucleoprotein complex//cell part//cytoplasmic part//cellular_component//intracellular//intracellular part//ribosome//intracellular organelle//intracellular non-membrane-bounded organelle//macromolecular complex//cell//organelle//non-membrane-bounded organelle	GO:0003674//GO:0005198//GO:0003735	molecular_function//structural molecule activity//structural constituent of ribosome	60S acidic ribosomal protein P1-2; K02942 large subunit ribosomal protein LP1	http://www.genome.jp/dbget-bin/www_bget?ath:AT4G00810	sp|O23095|RLA12_ARATH 60S acidic ribosomal protein P1-2 OS=Arabidopsis thaliana GN=RPP1B PE=1 SV=2//2.03583e-48
BnaA08g00140D	GO:0019344//GO:0009987//GO:0044238//GO:0006520//GO:1901566//GO:0019752//GO:0043436//GO:0006535//GO:1901607//GO:0009070//GO:1901564//GO:0044699//GO:0008152//GO:0006534//GO:0046394//GO:0006082//GO:0009058//GO:0044281//GO:0008150//GO:0044763//GO:0044283//GO:0008652//GO:0044711//GO:0016053//GO:0044710//GO:0044249//GO:1901576//GO:0006807//GO:0006563//GO:0071704//GO:0044272//GO:0009069//GO:1901605//GO:…	cysteine biosynthetic process//cellular process//primary metabolic process//cellular amino acid metabolic process//organonitrogen compound biosynthetic process//carboxylic acid metabolic process//oxoacid metabolic process//cysteine biosynthetic process from serine//alpha-amino acid biosynthetic process//serine family amino acid biosynthetic process//organonitrogen compound metabolic process//sing…	GO:0005623//GO:0044464//GO:0005737//GO:0044424//GO:0005622//GO:0005575	cell//cell part//cytoplasm//intracellular part//intracellular//cellular_component	GO:0016413//GO:0016746//GO:0008374//GO:0016407//GO:0003674//GO:0016412//GO:0016740//GO:0016747//GO:0009001//GO:0003824	O-acetyltransferase activity//transferase activity, transferring acyl groups//O-acyltransferase activity//acetyltransferase activity//molecular_function//serine O-acyltransferase activity//transferase activity//transferase activity, transferring acyl groups other than amino-acyl groups//serine O-acetyltransferase activity//catalytic activity	SERAT2;1; serine acetyltransferase 1; K00640 serine O-acetyltransferase [EC:2.3.1.30]	http://www.genome.jp/dbget-bin/www_bget?ath:AT1G55920	sp|Q42588|SAT1_ARATH Serine acetyltransferase 1, chloroplastic OS=Arabidopsis thaliana GN=SAT1 PE=1 SV=2//1.22899e-169
BnaC07g44880D	GO:0044710//GO:0008152//GO:0044699//GO:0008150//GO:0055114	single-organism metabolic process//metabolic process//single-organism process//biological_process//oxidation-reduction process	--	--	GO:0008270//GO:0016491//GO:0003674//GO:0043169//GO:1901363//GO:0003824//GO:1901265//GO:0046914//GO:0036094//GO:0000166//GO:0097159//GO:0043167//GO:0046872//GO:0005488	zinc ion binding//oxidoreductase activity//molecular_function//cation binding//heterocyclic compound binding//catalytic activity//nucleoside phosphate binding//transition metal ion binding//small molecule binding//nucleotide binding//organic cyclic compound binding//ion binding//metal ion binding//binding	CAD5; cinnamyl alcohol dehydrogenase 5; K00083 cinnamyl-alcohol dehydrogenase [EC:1.1.1.195]	http://www.genome.jp/dbget-bin/www_bget?ath:AT4G34230	sp|O49482|CADH5_ARATH Cinnamyl alcohol dehydrogenase 5 OS=Arabidopsis thaliana GN=CAD5 PE=1 SV=1//0
BnaC01g13420D	GO:0050794//GO:0044710//GO:0065007//GO:0042592//GO:0044237//GO:0006790//GO:0045454//GO:0065008//GO:0019725//GO:0009987//GO:0019419//GO:0044763//GO:0008150//GO:0055114//GO:0008152//GO:0044699//GO:0050789	regulation of cellular process//single-organism metabolic process//biological regulation//homeostatic process//cellular metabolic process//sulfur compound metabolic process//cell redox homeostasis//regulation of biological quality//cellular homeostasis//cellular process//sulfate reduction//single-organism cellular process//biological_process//oxidation-reduction process//metabolic process//single…	--	--	GO:0003674//GO:0003824	molecular_function//catalytic activity	APR1; 5'-adenylylsulfate reductase 1; K05907 adenylyl-sulfate reductase (glutathione) [EC:1.8.4.9]	http://www.genome.jp/dbget-bin/www_bget?ath:AT4G04610	sp|P92980|APR3_ARATH 5&apos;-adenylylsulfate reductase 3, chloroplastic OS=Arabidopsis thaliana GN=APR3 PE=2 SV=2//0
BnaC05g40290D	GO:0006082//GO:0009058//GO:0046394//GO:0006534//GO:0044283//GO:0044711//GO:0008652//GO:0008150//GO:0044763//GO:0044281//GO:1901607//GO:0006535//GO:0044699//GO:0008152//GO:1901564//GO:0009070//GO:0043436//GO:1902578//GO:0006810//GO:0019344//GO:0019752//GO:1901566//GO:0006520//GO:0009987//GO:0044238//GO:0006790//GO:0051179//GO:0044237//GO:0000096//GO:0000097//GO:1901605//GO:0044765//GO:0006563//GO:…	organic acid metabolic process//biosynthetic process//carboxylic acid biosynthetic process//cysteine metabolic process//small molecule biosynthetic process//single-organism biosynthetic process//cellular amino acid biosynthetic process//biological_process//single-organism cellular process//small molecule metabolic process//alpha-amino acid biosynthetic process//cysteine biosynthetic process from …	GO:0016020//GO:0044425//GO:0005623//GO:0044424//GO:0005575//GO:0005622//GO:0016021//GO:0005737//GO:0031224//GO:0044464	membrane//membrane part//cell//intracellular part//cellular_component//intracellular//integral component of membrane//cytoplasm//intrinsic component of membrane//cell part	GO:0005488//GO:0016787//GO:0043167//GO:0032559//GO:0032549//GO:0097159//GO:0000166//GO:0008374//GO:0016818//GO:0036094//GO:0035639//GO:0030554//GO:0016746//GO:0016413//GO:0017111//GO:0001883//GO:0001882//GO:0043168//GO:1901265//GO:0016412//GO:0032550//GO:0005524//GO:0032553//GO:0003824//GO:0009001//GO:0016747//GO:0016817//GO:1901363//GO:0016740//GO:0017076//GO:0003674//GO:0016407//GO:0097367//GO:…	binding//hydrolase activity//ion binding//adenyl ribonucleotide binding//ribonucleoside binding//organic cyclic compound binding//nucleotide binding//O-acyltransferase activity//hydrolase activity, acting on acid anhydrides, in phosphorus-containing anhydrides//small molecule binding//purine ribonucleoside triphosphate binding//adenyl nucleotide binding//transferase activity, transferring acyl gr…	MRP7; ABC transporter C family member 7	http://www.genome.jp/dbget-bin/www_bget?ath:AT3G13100	sp|Q9LK62|AB7C_ARATH ABC transporter C family member 7 OS=Arabidopsis thaliana GN=ABCC7 PE=1 SV=1//0
BnaA03g28400D	GO:1901605//GO:0000097//GO:0009086//GO:0006790//GO:0044237//GO:0000096//GO:0016053//GO:0009066//GO:0044710//GO:0044249//GO:1901576//GO:0006807//GO:0006555//GO:0071704//GO:0044272//GO:1901607//GO:1901564//GO:0044699//GO:0008152//GO:0046394//GO:0009067//GO:0009058//GO:0006082//GO:0044281//GO:0008150//GO:0044763//GO:0044283//GO:0008652//GO:0044711//GO:0009987//GO:0044238//GO:0006520//GO:1901566//GO:…	alpha-amino acid metabolic process//sulfur amino acid biosynthetic process//methionine biosynthetic process//sulfur compound metabolic process//cellular metabolic process//sulfur amino acid metabolic process//organic acid biosynthetic process//aspartate family amino acid metabolic process//single-organism metabolic process//cellular biosynthetic process//organic substance biosynthetic process//ni…	--	--	GO:0043169//GO:0016740//GO:0003824//GO:0042085//GO:0008270//GO:0008168//GO:0003674//GO:0043167//GO:0016741//GO:0046872//GO:0005488//GO:0008172//GO:0046914//GO:0003871	cation binding//transferase activity//catalytic activity//5-methyltetrahydropteroyltri-L-glutamate-dependent methyltransferase activity//zinc ion binding//methyltransferase activity//molecular_function//ion binding//transferase activity, transferring one-carbon groups//metal ion binding//binding//S-methyltransferase activity//transition metal ion binding//5-methyltetrahydropteroyltriglutamate-hom…	MS2; methionine synthase 2; K00549 5-methyltetrahydropteroyltriglutamate--homocysteine methyltransferase [EC:2.1.1.14]	http://www.genome.jp/dbget-bin/www_bget?ath:AT3G03780	sp|Q9SRV5|METE2_ARATH 5-methyltetrahydropteroyltriglutamate--homocysteine methyltransferase 2 OS=Arabidopsis thaliana GN=MS2 PE=1 SV=1//0
BnaC01g35230D	--	--	--	--	--	--	TCTP; translationally-controlled tumor protein-like protein	http://www.genome.jp/dbget-bin/www_bget?ath:AT3G16640	sp|Q944W6|TCTP_BRAOL Translationally-controlled tumor protein homolog OS=Brassica oleracea GN=TCTP PE=2 SV=1//1.33893e-101
BnaC04g41400D	--	--	--	--	--	--	hypothetical protein	http://www.genome.jp/dbget-bin/www_bget?ath:AT2G30766	-//-
BnaC05g35720D	--	--	--	--	GO:0016787//GO:0003674//GO:0003824	hydrolase activity//molecular_function//catalytic activity	PAP17; purple acid phosphatase 17; K14379 tartrate-resistant acid phosphatase type 5 [EC:3.1.3.2]	http://www.genome.jp/dbget-bin/www_bget?ath:AT3G17790	sp|Q9SCX8|PPA17_ARATH Purple acid phosphatase 17 OS=Arabidopsis thaliana GN=PAP17 PE=2 SV=1//0
BnaA01g33420D	--	--	GO:0005623//GO:0043231//GO:0043226//GO:0044464//GO:0043227//GO:0043229//GO:0044424//GO:0005622//GO:0005575//GO:0005634	cell//intracellular membrane-bounded organelle//organelle//cell part//membrane-bounded organelle//intracellular organelle//intracellular part//intracellular//cellular_component//nucleus	GO:0005515//GO:0005488//GO:0003674//GO:0046983	protein binding//binding//molecular_function//protein dimerization activity	IAA16; auxin-responsive protein IAA16; K14484 auxin-responsive protein IAA	http://www.genome.jp/dbget-bin/www_bget?ath:AT3G04730	sp|O24407|IAA16_ARATH Auxin-responsive protein IAA16 OS=Arabidopsis thaliana GN=IAA16 PE=1 SV=1//1.63515e-129
BnaC01g31210D	GO:0006793//GO:0043170//GO:0019538//GO:0044237//GO:0043412//GO:0050896//GO:0051716//GO:0044700//GO:0006468//GO:0044267//GO:0016310//GO:0006796//GO:0050794//GO:0071704//GO:0065007//GO:0006464//GO:0044763//GO:0008150//GO:0007165//GO:0050789//GO:0008152//GO:0044699//GO:0023052//GO:0044260//GO:0044238//GO:0009987//GO:0007154//GO:0036211	phosphorus metabolic process//macromolecule metabolic process//protein metabolic process//cellular metabolic process//macromolecule modification//response to stimulus//cellular response to stimulus//single organism signaling//protein phosphorylation//cellular protein metabolic process//phosphorylation//phosphate-containing compound metabolic process//regulation of cellular process//organic substa…	--	--	GO:1901265//GO:0004672//GO:0043168//GO:0032550//GO:0005524//GO:1901363//GO:0016740//GO:0032553//GO:0003824//GO:0097367//GO:0017076//GO:0003674//GO:0016301//GO:0032555//GO:0016773//GO:0005488//GO:0032559//GO:0032549//GO:0097159//GO:0043167//GO:0000166//GO:0036094//GO:0030554//GO:0035639//GO:0004674//GO:0001883//GO:0016772//GO:0004713//GO:0001882	nucleoside phosphate binding//protein kinase activity//anion binding//purine ribonucleoside binding//ATP binding//heterocyclic compound binding//transferase activity//ribonucleotide binding//catalytic activity//carbohydrate derivative binding//purine nucleotide binding//molecular_function//kinase activity//purine ribonucleotide binding//phosphotransferase activity, alcohol group as acceptor//bind…	CIPK7; CBL-interacting serine/threonine-protein kinase 7	http://www.genome.jp/dbget-bin/www_bget?ath:AT3G23000	sp|Q9XIW0|CIPK7_ARATH CBL-interacting serine/threonine-protein kinase 7 OS=Arabidopsis thaliana GN=CIPK7 PE=1 SV=1//0
BnaC04g17300D	GO:0006857//GO:0051234//GO:0015833//GO:0051179//GO:0042886//GO:0044765//GO:0071705//GO:0006810//GO:1902578//GO:0071702//GO:0008150//GO:0044699	oligopeptide transport//establishment of localization//peptide transport//localization//amide transport//single-organism transport//nitrogen compound transport//transport//single-organism localization//organic substance transport//biological_process//single-organism process	GO:0005575//GO:0016020	cellular_component//membrane	GO:0003674//GO:0005215	molecular_function//transporter activity	nitrate transporter 1.4	http://www.genome.jp/dbget-bin/www_bget?ath:AT2G26690	sp|Q9SZY4|PTR27_ARATH Protein NRT1/ PTR FAMILY 6.2 OS=Arabidopsis thaliana GN=NPF6.2 PE=1 SV=1//0
BnaA05g32880D	--	--	--	--	--	--	NPC3; non-specific phospholipase C3; K01114 phospholipase C [EC:3.1.4.3]	http://www.genome.jp/dbget-bin/www_bget?ath:AT3G03520	sp|Q9SRQ6|NPC3_ARATH Non-specific phospholipase C3 OS=Arabidopsis thaliana GN=NPC3 PE=2 SV=1//0
BnaC05g31680D	--	--	--	--	GO:0003674//GO:0005488//GO:0005515	molecular_function//binding//protein binding	TRAF-like family protein	http://www.genome.jp/dbget-bin/www_bget?ath:AT3G20370	sp|Q9FPT1|UBP12_ARATH Ubiquitin carboxyl-terminal hydrolase 12 OS=Arabidopsis thaliana GN=UBP12 PE=1 SV=2//1.51821e-11
BnaCnng02360D	GO:0006810//GO:0008150//GO:0051234//GO:0051179	transport//biological_process//establishment of localization//localization	GO:0016020//GO:0005575	membrane//cellular_component	GO:0003674//GO:0005215	molecular_function//transporter activity	PIP1;4; plasma membrane intrinsic protein 1;4; K09872 aquaporin PIP	http://www.genome.jp/dbget-bin/www_bget?ath:AT4G00430	sp|Q39196|PIP14_ARATH Probable aquaporin PIP1-4 OS=Arabidopsis thaliana GN=PIP1.4 PE=1 SV=1//0
BnaC02g02340D	--	--	--	--	--	--	--	--	-//-
BnaC03g04250D	GO:0034622//GO:0071824//GO:0006461//GO:0031497//GO:0034728//GO:0008150//GO:0043933//GO:0065004//GO:0044085//GO:0070271//GO:0051276//GO:0009987//GO:0006325//GO:0006996//GO:0071822//GO:0006323//GO:0071840//GO:0006334//GO:0071103//GO:0016043//GO:0022607//GO:0065003//GO:0006333	cellular macromolecular complex assembly//protein-DNA complex subunit organization//protein complex assembly//chromatin assembly//nucleosome organization//biological_process//macromolecular complex subunit organization//protein-DNA complex assembly//cellular component biogenesis//protein complex biogenesis//chromosome organization//cellular process//chromatin organization//organelle organization/…	GO:0032993//GO:0044427//GO:0043226//GO:0043228//GO:0000785//GO:0005694//GO:0000786//GO:0044815//GO:0044422//GO:0043234//GO:0005623//GO:0043232//GO:0032991//GO:0044424//GO:0005622//GO:0005575//GO:0044446//GO:0043229//GO:0044464	protein-DNA complex//chromosomal part//organelle//non-membrane-bounded organelle//chromatin//chromosome//nucleosome//DNA packaging complex//organelle part//protein complex//cell//intracellular non-membrane-bounded organelle//macromolecular complex//intracellular part//intracellular//cellular_component//intracellular organelle part//intracellular organelle//cell part	GO:0005488//GO:0046982//GO:0097159//GO:0005515//GO:0003676//GO:0046983//GO:0003677//GO:1901363//GO:0003674	binding//protein heterodimerization activity//organic cyclic compound binding//protein binding//nucleic acid binding//protein dimerization activity//DNA binding//heterocyclic compound binding//molecular_function	histone H3; K11253 histone H3	http://www.genome.jp/dbget-bin/www_bget?ath:AT3G27360	sp|P84239|H3_URECA Histone H3 OS=Urechis caupo PE=1 SV=2//1.10712e-38
BnaC03g23520D	GO:0044267//GO:0006518//GO:0034641//GO:0071704//GO:0006807//GO:1901576//GO:0044249//GO:0043043//GO:0009059//GO:0034645//GO:0043604//GO:0044237//GO:0043170//GO:0019538//GO:0006412//GO:0044260//GO:1901566//GO:0009987//GO:0044238//GO:0009058//GO:0043603//GO:0008150//GO:0010467//GO:0044271//GO:0008152//GO:1901564	cellular protein metabolic process//peptide metabolic process//cellular nitrogen compound metabolic process//organic substance metabolic process//nitrogen compound metabolic process//organic substance biosynthetic process//cellular biosynthetic process//peptide biosynthetic process//macromolecule biosynthetic process//cellular macromolecule biosynthetic process//amide biosynthetic process//cellul…	GO:0030529//GO:0005737//GO:0015935//GO:0044444//GO:0044464//GO:0044424//GO:0005575//GO:0005622//GO:0044446//GO:0043229//GO:0005840//GO:0044391//GO:0044422//GO:0032991//GO:0043232//GO:0005623//GO:0043226//GO:0043228	ribonucleoprotein complex//cytoplasm//small ribosomal subunit//cytoplasmic part//cell part//intracellular part//cellular_component//intracellular//intracellular organelle part//intracellular organelle//ribosome//ribosomal subunit//organelle part//macromolecular complex//intracellular non-membrane-bounded organelle//cell//organelle//non-membrane-bounded organelle	GO:0003674//GO:0003676//GO:0003723//GO:1901363//GO:0005198//GO:0003735//GO:0005488//GO:0097159	molecular_function//nucleic acid binding//RNA binding//heterocyclic compound binding//structural molecule activity//structural constituent of ribosome//binding//organic cyclic compound binding	40S ribosomal protein S2-2; K02981 small subunit ribosomal protein S2e	http://www.genome.jp/dbget-bin/www_bget?ath:AT1G59359	sp|Q93VB8|RS22_ARATH 40S ribosomal protein S2-2 OS=Arabidopsis thaliana GN=RPS2B PE=2 SV=1//1.06232e-154
BnaC01g38680D	--	--	--	--	GO:0046872//GO:0005488//GO:0043167//GO:0005509//GO:0043169//GO:0003674	metal ion binding//binding//ion binding//calcium ion binding//cation binding//molecular_function	putative calcium-binding protein CML50; K13448 calcium-binding protein CML	http://www.genome.jp/dbget-bin/www_bget?ath:AT5G04170	sp|Q8W4L0|CML49_ARATH Probable calcium-binding protein CML49 OS=Arabidopsis thaliana GN=CML49 PE=2 SV=1//5.4456e-114
BnaA08g21880D	GO:0009161//GO:0019637//GO:0044238//GO:0009987//GO:1901135//GO:0072521//GO:0009144//GO:0015672//GO:0006812//GO:1902578//GO:0006753//GO:0006810//GO:0098662//GO:0009117//GO:0019693//GO:0008152//GO:0046128//GO:0044699//GO:0098655//GO:1901564//GO:0009119//GO:0006139//GO:0055086//GO:0044763//GO:0009141//GO:0008150//GO:0044281//GO:0009259//GO:0051234//GO:0009167//GO:0034220//GO:0006807//GO:0055085//GO:…	ribonucleoside monophosphate metabolic process//organophosphate metabolic process//primary metabolic process//cellular process//carbohydrate derivative metabolic process//purine-containing compound metabolic process//purine nucleoside triphosphate metabolic process//monovalent inorganic cation transport//cation transport//single-organism localization//nucleoside phosphate metabolic process//trans…	--	--	GO:0001883//GO:0001882//GO:0036094//GO:0035639//GO:0030554//GO:0043167//GO:0032559//GO:0032549//GO:0097159//GO:0000166//GO:0005488//GO:0032555//GO:0017076//GO:0003674//GO:0097367//GO:0032550//GO:0005524//GO:0032553//GO:1901363//GO:0043168//GO:1901265	purine nucleoside binding//nucleoside binding//small molecule binding//purine ribonucleoside triphosphate binding//adenyl nucleotide binding//ion binding//adenyl ribonucleotide binding//ribonucleoside binding//organic cyclic compound binding//nucleotide binding//binding//purine ribonucleotide binding//purine nucleotide binding//molecular_function//carbohydrate derivative binding//purine ribonucle…	V-type proton ATPase subunit B3; K02147 V-type H+-transporting ATPase subunit B	http://www.genome.jp/dbget-bin/www_bget?ath:AT1G20260	sp|Q8W4E2|VATB3_ARATH V-type proton ATPase subunit B3 OS=Arabidopsis thaliana GN=VHA-B3 PE=2 SV=1//0
BnaC08g32430D	--	--	GO:0031224//GO:0005575//GO:0016021//GO:0044425//GO:0016020	intrinsic component of membrane//cellular_component//integral component of membrane//membrane part//membrane	--	--	XT1; xyloglucan 6-xylosyltransferase; K08238 xyloglucan 6-xylosyltransferase [EC:2.4.2.39]	http://www.genome.jp/dbget-bin/www_bget?ath:AT3G62720	sp|Q9LZJ3|XXT1_ARATH Xyloglucan 6-xylosyltransferase 1 OS=Arabidopsis thaliana GN=XXT1 PE=1 SV=1//6.36539e-100
BnaCnng01790D	--	--	--	--	GO:0003674//GO:0005515//GO:0005488	molecular_function//protein binding//binding	ubiquitin family protein	http://www.genome.jp/dbget-bin/www_bget?ath:AT4G01000	sp|Q7T293|SDE2_DANRE Protein SDE2 homolog OS=Danio rerio GN=sde2 PE=2 SV=2//6.58011e-10
Novel00362	GO:0051179//GO:0015992//GO:0006811//GO:0044765//GO:0098660//GO:0015988//GO:0015991//GO:0006818//GO:1902600//GO:0034220//GO:0055085//GO:0051234//GO:0044763//GO:0008150//GO:0044699//GO:0098655//GO:0015672//GO:0006812//GO:1902578//GO:0006810//GO:0098662//GO:0009987	localization//proton transport//ion transport//single-organism transport//inorganic ion transmembrane transport//energy coupled proton transmembrane transport, against electrochemical gradient//ATP hydrolysis coupled proton transport//hydrogen transport//hydrogen ion transmembrane transport//ion transmembrane transport//transmembrane transport//establishment of localization//single-organism cellu…	GO:0005575//GO:0033176//GO:0033179//GO:0033177//GO:0098796//GO:0016469//GO:0016020//GO:0032991//GO:0044425//GO:0043234	cellular_component//proton-transporting V-type ATPase complex//proton-transporting V-type ATPase, V0 domain//proton-transporting two-sector ATPase complex, proton-transporting domain//membrane protein complex//proton-transporting two-sector ATPase complex//membrane//macromolecular complex//membrane part//protein complex	GO:0005215//GO:0003674//GO:0015078//GO:0022890//GO:0015075//GO:0022892//GO:0008324//GO:0015077//GO:0022891//GO:0022857	transporter activity//molecular_function//hydrogen ion transmembrane transporter activity//inorganic cation transmembrane transporter activity//ion transmembrane transporter activity//substrate-specific transporter activity//cation transmembrane transporter activity//monovalent inorganic cation transmembrane transporter activity//substrate-specific transmembrane transporter activity//transmembran…	--	--	-//-
BnaA10g20830D	--	--	--	--	--	--	--	--	-//-
BnaC05g48560D	GO:0043043//GO:0009059//GO:0034645//GO:0043604//GO:0043170//GO:0019538//GO:0044237//GO:0044267//GO:0006518//GO:0034641//GO:0071704//GO:0006807//GO:1901576//GO:0044249//GO:0009058//GO:0043603//GO:0008150//GO:0010467//GO:0044271//GO:0008152//GO:1901564//GO:0006412//GO:0044260//GO:1901566//GO:0044238//GO:0009987	peptide biosynthetic process//macromolecule biosynthetic process//cellular macromolecule biosynthetic process//amide biosynthetic process//macromolecule metabolic process//protein metabolic process//cellular metabolic process//cellular protein metabolic process//peptide metabolic process//cellular nitrogen compound metabolic process//organic substance metabolic process//nitrogen compound metaboli…	GO:0044424//GO:0005575//GO:0005622//GO:0005840//GO:0043229//GO:0005737//GO:0030529//GO:0044444//GO:0044464//GO:0043226//GO:0043228//GO:0032991//GO:0043232//GO:0005623	intracellular part//cellular_component//intracellular//ribosome//intracellular organelle//cytoplasm//ribonucleoprotein complex//cytoplasmic part//cell part//organelle//non-membrane-bounded organelle//macromolecular complex//intracellular non-membrane-bounded organelle//cell	GO:0003674//GO:0005198//GO:0003735	molecular_function//structural molecule activity//structural constituent of ribosome	40S ribosomal protein S19-1; K02966 small subunit ribosomal protein S19e	http://www.genome.jp/dbget-bin/www_bget?ath:AT3G02080	sp|Q9SGA6|RS191_ARATH 40S ribosomal protein S19-1 OS=Arabidopsis thaliana GN=RPS19A PE=2 SV=1//4.6349e-100
BnaC05g48620D	--	--	--	--	GO:0097159//GO:0043167//GO:0005488//GO:1901363//GO:0003824//GO:0043168//GO:0030170//GO:0048037//GO:0003674	organic cyclic compound binding//ion binding//binding//heterocyclic compound binding//catalytic activity//anion binding//pyridoxal phosphate binding//cofactor binding//molecular_function	MTO1; cystathionine gamma-synthase; K01739 cystathionine gamma-synthase [EC:2.5.1.48]	http://www.genome.jp/dbget-bin/www_bget?ath:AT3G01120	sp|P55217|CGS1_ARATH Cystathionine gamma-synthase 1, chloroplastic OS=Arabidopsis thaliana GN=CGS1 PE=1 SV=3//1.89118e-26
BnaCnng19670D	--	--	--	--	GO:0046983//GO:0003674//GO:0005488//GO:0005515	protein dimerization activity//molecular_function//binding//protein binding	BHLH92; transcription factor bHLH92	http://www.genome.jp/dbget-bin/www_bget?ath:AT5G43650	sp|Q9FIX5|BH092_ARATH Transcription factor bHLH92 OS=Arabidopsis thaliana GN=BHLH92 PE=2 SV=1//3.69733e-108
BnaA08g26270D	GO:0043603//GO:0009058//GO:0008150//GO:0010467//GO:0044271//GO:0008152//GO:1901564//GO:0006412//GO:0044260//GO:1901566//GO:0044238//GO:0009987//GO:0009059//GO:0043043//GO:0034645//GO:0043604//GO:0019538//GO:0043170//GO:0044237//GO:0044267//GO:0006518//GO:0034641//GO:0071704//GO:1901576//GO:0006807//GO:0044249	cellular amide metabolic process//biosynthetic process//biological_process//gene expression//cellular nitrogen compound biosynthetic process//metabolic process//organonitrogen compound metabolic process//translation//cellular macromolecule metabolic process//organonitrogen compound biosynthetic process//primary metabolic process//cellular process//macromolecule biosynthetic process//peptide biosy…	GO:0043228//GO:0043226//GO:0032991//GO:0043232//GO:0005623//GO:0044424//GO:0005575//GO:0005622//GO:0043229//GO:0005840//GO:0005737//GO:0030529//GO:0044444//GO:0044464	non-membrane-bounded organelle//organelle//macromolecular complex//intracellular non-membrane-bounded organelle//cell//intracellular part//cellular_component//intracellular//intracellular organelle//ribosome//cytoplasm//ribonucleoprotein complex//cytoplasmic part//cell part	GO:0005198//GO:0003735//GO:0003674	structural molecule activity//structural constituent of ribosome//molecular_function	60S ribosomal protein L21-1; K02889 large subunit ribosomal protein L21e	http://www.genome.jp/dbget-bin/www_bget?ath:AT1G09690	sp|Q43291|RL211_ARATH 60S ribosomal protein L21-1 OS=Arabidopsis thaliana GN=RPL21A PE=2 SV=2//2.21047e-112
BnaCnng01890D	--	--	--	--	--	--	hypothetical protein	http://www.genome.jp/dbget-bin/www_bget?ath:AT4G01090	sp|O80462|XLG1_ARATH Extra-large guanine nucleotide-binding protein 1 OS=Arabidopsis thaliana GN=XLG1 PE=1 SV=2//2.76802e-06
