# Supplementary material for: Strigolactones Improve Plant Growth, Photosynthesis, and Alleviate Oxidative Stress under Salinity in Rapeseed (Brassica napus L.) by Regulating Gene Expression
Source: Front Plant Sci. 2017 Sep 27;8:1671. doi: 10.3389/fpls.2017.01671 (PMC5623956; doi:10.3389/fpls.2017.01671)
Supplement: Supplementary file 3 [file Table_3.XLS]

## Sheet: Sheet1
Gene_id	biological_process	biological_process_description	cellular_component	cellular_component_description	molecular_function	molecular_function_description	KEGG AnnotInfo	KEGG url	Blast swiss prot
BnaA06g38950D (1.1)	--	--	GO:0043227//GO:0044464//GO:0043229//GO:0044424//GO:0005634//GO:0005575//GO:0005622//GO:0005623//GO:0043231//GO:0043226	membrane-bounded organelle//cell part//intracellular organelle//intracellular part//nucleus//cellular_component//intracellular//cell//intracellular membrane-bounded organelle//organelle	GO:0003674//GO:1901363//GO:0003676//GO:0097159//GO:0005488	molecular_function//heterocyclic compound binding//nucleic acid binding//organic cyclic compound binding//binding	putative CCR4-associated factor 1; K12581 CCR4-NOT transcription complex subunit 7/8	http://www.genome.jp/dbget-bin/www_bget?ath:AT3G44260	sp|Q9LXM2|CAF1I_ARATH Probable CCR4-associated factor 1 homolog 9 OS=Arabidopsis thaliana GN=CAF1-9 PE=2 SV=1//6.74678e-172
BnaA10g11500D (1.2)	GO:0044262//GO:0043170//GO:0044237//GO:0044042//GO:0071704//GO:0008152//GO:0005976//GO:0008150//GO:0044264//GO:0005975//GO:0044238//GO:0009987//GO:0044260//GO:0006073	cellular carbohydrate metabolic process//macromolecule metabolic process//cellular metabolic process//glucan metabolic process//organic substance metabolic process//metabolic process//polysaccharide metabolic process//biological_process//cellular polysaccharide metabolic process//carbohydrate metabolic process//primary metabolic process//cellular process//cellular macromolecule metabolic process/…	GO:0005618//GO:0005575//GO:0044464//GO:0048046//GO:0005623//GO:0005576//GO:0071944//GO:0030312	cell wall//cellular_component//cell part//apoplast//cell//extracellular region//cell periphery//external encapsulating structure	GO:0003824//GO:0016740//GO:0016762//GO:0003674//GO:0016757//GO:0016758	catalytic activity//transferase activity//xyloglucan:xyloglucosyl transferase activity//molecular_function//transferase activity, transferring glycosyl groups//transferase activity, transferring hexosyl groups	TCH4; xyloglucan endotransglucosylase/hydrolase protein 22; K14504 xyloglucan:xyloglucosyl transferase TCH4 [EC:2.4.1.207]	http://www.genome.jp/dbget-bin/www_bget?ath:AT5G57560	sp|Q38857|XTH22_ARATH Xyloglucan endotransglucosylase/hydrolase protein 22 OS=Arabidopsis thaliana GN=XTH22 PE=1 SV=1//8.0525e-151
BnaC01g39890D (1.3)	GO:0044260//GO:1901566//GO:0009987//GO:0044238//GO:0006412//GO:0044271//GO:0008152//GO:1901564//GO:0043603//GO:0009058//GO:0010467//GO:0008150//GO:1901576//GO:0006807//GO:0044249//GO:0044267//GO:0006518//GO:0034641//GO:0071704//GO:0009059//GO:0043043//GO:0034645//GO:0043604//GO:0044237//GO:0019538//GO:0043170	cellular macromolecule metabolic process//organonitrogen compound biosynthetic process//cellular process//primary metabolic process//translation//cellular nitrogen compound biosynthetic process//metabolic process//organonitrogen compound metabolic process//cellular amide metabolic process//biosynthetic process//gene expression//biological_process//organic substance biosynthetic process//nitrogen …	GO:0043232//GO:0032991//GO:0005623//GO:0043226//GO:0043228//GO:0044444//GO:0044464//GO:0030529//GO:0005737//GO:0043229//GO:0005840//GO:0044424//GO:0005575//GO:0005622	intracellular non-membrane-bounded organelle//macromolecular complex//cell//organelle//non-membrane-bounded organelle//cytoplasmic part//cell part//ribonucleoprotein complex//cytoplasm//intracellular organelle//ribosome//intracellular part//cellular_component//intracellular	GO:0003735//GO:0005198//GO:0003674	structural constituent of ribosome//structural molecule activity//molecular_function	40S ribosomal protein S3a-2; K02984 small subunit ribosomal protein S3Ae	http://www.genome.jp/dbget-bin/www_bget?ath:AT4G34670	sp|P49396|RS3A_BRACM 40S ribosomal protein S3a OS=Brassica campestris GN=RPS3A PE=2 SV=2//3.12631e-175
BnaC01g40210D (1.4)	GO:0044699//GO:0008152//GO:0055114//GO:0008150//GO:0044710	single-organism process//metabolic process//oxidation-reduction process//biological_process//single-organism metabolic process	--	--	GO:0036094//GO:0097159//GO:0000166//GO:0005488//GO:0003674//GO:1901363//GO:1901265	small molecule binding//organic cyclic compound binding//nucleotide binding//binding//molecular_function//heterocyclic compound binding//nucleoside phosphate binding	GAPC1; glyceraldehyde-3-phosphate dehydrogenase C subunit 1; K00134 glyceraldehyde 3-phosphate dehydrogenase [EC:1.2.1.12]	http://www.genome.jp/dbget-bin/www_bget?ath:AT3G04120	sp|Q9FX54|G3PC2_ARATH Glyceraldehyde-3-phosphate dehydrogenase GAPC2, cytosolic OS=Arabidopsis thaliana GN=GAPC2 PE=1 SV=1//1.04359e-177
BnaC02g11480D（1.5）	GO:0043170//GO:0044237//GO:0044262//GO:0071704//GO:0044042//GO:0044264//GO:0005975//GO:0008150//GO:0008152//GO:0005976//GO:0006073//GO:0044260//GO:0044238//GO:0009987	macromolecule metabolic process//cellular metabolic process//cellular carbohydrate metabolic process//organic substance metabolic process//glucan metabolic process//cellular polysaccharide metabolic process//carbohydrate metabolic process//biological_process//metabolic process//polysaccharide metabolic process//cellular glucan metabolic process//cellular macromolecule metabolic process//primary m…	GO:0005575//GO:0005618//GO:0044464//GO:0048046//GO:0005576//GO:0030312//GO:0071944//GO:0005623	cellular_component//cell wall//cell part//apoplast//extracellular region//external encapsulating structure//cell periphery//cell	GO:0003824//GO:0016740//GO:0003674//GO:0016762//GO:0016757//GO:0016758	catalytic activity//transferase activity//molecular_function//xyloglucan:xyloglucosyl transferase activity//transferase activity, transferring glycosyl groups//transferase activity, transferring hexosyl groups	TCH4; xyloglucan endotransglucosylase/hydrolase protein 22; K14504 xyloglucan:xyloglucosyl transferase TCH4 [EC:2.4.1.207]	http://www.genome.jp/dbget-bin/www_bget?ath:AT5G57560	sp|Q38857|XTH22_ARATH Xyloglucan endotransglucosylase/hydrolase protein 22 OS=Arabidopsis thaliana GN=XTH22 PE=1 SV=1//2.94629e-166
BnaC09g24050D (1.6)	GO:0008152//GO:0009058//GO:0008150	metabolic process//biosynthetic process//biological_process	--	--	GO:0003824//GO:1901363//GO:0043168//GO:0048037//GO:0030170//GO:0003674//GO:0043167//GO:0097159//GO:0005488	catalytic activity//heterocyclic compound binding//anion binding//cofactor binding//pyridoxal phosphate binding//molecular_function//ion binding//organic cyclic compound binding//binding	ACS6; 1-aminocyclopropane-1-carboxylate synthase 6; K01762 1-aminocyclopropane-1-carboxylate synthase [EC:4.4.1.14]	http://www.genome.jp/dbget-bin/www_bget?ath:AT4G11280	sp|Q9SAR0|1A16_ARATH 1-aminocyclopropane-1-carboxylate synthase 6 OS=Arabidopsis thaliana GN=ACS6 PE=1 SV=2//0
BnaA01g13280D (2.1)	GO:0044237//GO:0044710//GO:0006807//GO:0071704//GO:1901564//GO:0044699//GO:0008152//GO:0044281//GO:0008150//GO:0044763//GO:0006082//GO:0009058//GO:0009987//GO:0044238//GO:0006520//GO:0019752//GO:0043436	cellular metabolic process//single-organism metabolic process//nitrogen compound metabolic process//organic substance metabolic process//organonitrogen compound metabolic process//single-organism process//metabolic process//small molecule metabolic process//biological_process//single-organism cellular process//organic acid metabolic process//biosynthetic process//cellular process//primary metabol…	--	--	GO:0016740//GO:1901363//GO:0003824//GO:0043168//GO:0048037//GO:0030170//GO:0016769//GO:0003674//GO:0097159//GO:0043167//GO:0005488//GO:0008483	transferase activity//heterocyclic compound binding//catalytic activity//anion binding//cofactor binding//pyridoxal phosphate binding//transferase activity, transferring nitrogenous groups//molecular_function//organic cyclic compound binding//ion binding//binding//transaminase activity	probable aminotransferase TAT4; K00815 tyrosine aminotransferase [EC:2.6.1.5]	http://www.genome.jp/dbget-bin/www_bget?ath:AT4G23590	sp|Q9SUR6|CORI3_ARATH Cystine lyase CORI3 OS=Arabidopsis thaliana GN=CORI3 PE=1 SV=1//0
BnaA03g28400D (2.2)	GO:1901605//GO:0000097//GO:0009086//GO:0006790//GO:0044237//GO:0000096//GO:0016053//GO:0009066//GO:0044710//GO:0044249//GO:1901576//GO:0006807//GO:0006555//GO:0071704//GO:0044272//GO:1901607//GO:1901564//GO:0044699//GO:0008152//GO:0046394//GO:0009067//GO:0009058//GO:0006082//GO:0044281//GO:0008150//GO:0044763//GO:0044283//GO:0008652//GO:0044711//GO:0009987//GO:0044238//GO:0006520//GO:1901566//GO:…	alpha-amino acid metabolic process//sulfur amino acid biosynthetic process//methionine biosynthetic process//sulfur compound metabolic process//cellular metabolic process//sulfur amino acid metabolic process//organic acid biosynthetic process//aspartate family amino acid metabolic process//single-organism metabolic process//cellular biosynthetic process//organic substance biosynthetic process//ni…	--	--	GO:0043169//GO:0016740//GO:0003824//GO:0042085//GO:0008270//GO:0008168//GO:0003674//GO:0043167//GO:0016741//GO:0046872//GO:0005488//GO:0008172//GO:0046914//GO:0003871	cation binding//transferase activity//catalytic activity//5-methyltetrahydropteroyltri-L-glutamate-dependent methyltransferase activity//zinc ion binding//methyltransferase activity//molecular_function//ion binding//transferase activity, transferring one-carbon groups//metal ion binding//binding//S-methyltransferase activity//transition metal ion binding//5-methyltetrahydropteroyltriglutamate-hom…	MS2; methionine synthase 2; K00549 5-methyltetrahydropteroyltriglutamate--homocysteine methyltransferase [EC:2.1.1.14]	http://www.genome.jp/dbget-bin/www_bget?ath:AT3G03780	sp|Q9SRV5|METE2_ARATH 5-methyltetrahydropteroyltriglutamate--homocysteine methyltransferase 2 OS=Arabidopsis thaliana GN=MS2 PE=1 SV=1//0
BnaA03g38630D (2.3)	--	--	GO:0005576//GO:0005575	extracellular region//cellular_component	--	--	PRB1; pathogenesis-related protein 1; K13449 pathogenesis-related protein 1	http://www.genome.jp/dbget-bin/www_bget?ath:AT2G14580	sp|Q9ZNS4|PRB1_ARATH Pathogenesis-related protein 1 OS=Arabidopsis thaliana GN=PRB1 PE=2 SV=1//1.15769e-79
BnaA04g10260D (2.4)	--	--	--	--	GO:0003674//GO:0003824	molecular_function//catalytic activity	SIP1; putative galactinol--sucrose galactosyltransferase 5; K06617 raffinose synthase [EC:2.4.1.82]	http://www.genome.jp/dbget-bin/www_bget?ath:AT5G40390	sp|Q9FND9|RFS5_ARATH Probable galactinol--sucrose galactosyltransferase 5 OS=Arabidopsis thaliana GN=RFS5 PE=1 SV=1//0
BnaA05g22260D (2.5)	GO:0006629//GO:0090407//GO:0046165//GO:1901564//GO:0008152//GO:0044699//GO:0046470//GO:1901615//GO:0045017//GO:0009058//GO:0044281//GO:0044763//GO:0008150//GO:0044711//GO:0044283//GO:0006576//GO:0044238//GO:0042439//GO:0009987//GO:1901566//GO:0019637//GO:0046474//GO:0006656//GO:0044255//GO:0006066//GO:0046486//GO:0006793//GO:0044237//GO:0008610//GO:1901617//GO:0009308//GO:0008654//GO:0006650//GO:…	lipid metabolic process//organophosphate biosynthetic process//alcohol biosynthetic process//organonitrogen compound metabolic process//metabolic process//single-organism process//phosphatidylcholine metabolic process//organic hydroxy compound metabolic process//glycerolipid biosynthetic process//biosynthetic process//small molecule metabolic process//single-organism cellular process//biological_…	--	--	GO:0008757//GO:0008170//GO:0016741//GO:0000234//GO:0016740//GO:0003824//GO:0008168//GO:0003674	S-adenosylmethionine-dependent methyltransferase activity//N-methyltransferase activity//transferase activity, transferring one-carbon groups//phosphoethanolamine N-methyltransferase activity//transferase activity//catalytic activity//methyltransferase activity//molecular_function	XPL1; phosphoethanolamine N-methyltransferase 1; K05929 phosphoethanolamine N-methyltransferase [EC:2.1.1.103]	http://www.genome.jp/dbget-bin/www_bget?ath:AT3G18000	sp|Q9FR44|PEAM1_ARATH Phosphoethanolamine N-methyltransferase 1 OS=Arabidopsis thaliana GN=NMT1 PE=1 SV=1//0
BnaA05g34260D (2.6)	GO:0044699//GO:0008152//GO:0006101//GO:0008150//GO:0044763//GO:0044281//GO:0055114//GO:0006082//GO:0019752//GO:0009987//GO:0044238//GO:0015980//GO:0043436//GO:0072350//GO:0009060//GO:0015977//GO:0044237//GO:0006099//GO:0044710//GO:0006091//GO:0071704//GO:0045333	single-organism process//metabolic process//citrate metabolic process//biological_process//single-organism cellular process//small molecule metabolic process//oxidation-reduction process//organic acid metabolic process//carboxylic acid metabolic process//cellular process//primary metabolic process//energy derivation by oxidation of organic compounds//oxoacid metabolic process//tricarboxylic acid …	--	--	GO:0008964//GO:0016831//GO:0016830//GO:0016829//GO:0003824//GO:0004611//GO:0003674	phosphoenolpyruvate carboxylase activity//carboxy-lyase activity//carbon-carbon lyase activity//lyase activity//catalytic activity//phosphoenolpyruvate carboxykinase activity//molecular_function	PPC2; phosphoenolpyruvate carboxylase 2; K01595 phosphoenolpyruvate carboxylase [EC:4.1.1.31]	http://www.genome.jp/dbget-bin/www_bget?ath:AT2G42600	sp|Q5GM68|CAPP2_ARATH Phosphoenolpyruvate carboxylase 2 OS=Arabidopsis thaliana GN=PPC2 PE=1 SV=2//0
BnaA08g00140D (2.7)	GO:0019344//GO:0009987//GO:0044238//GO:0006520//GO:1901566//GO:0019752//GO:0043436//GO:0006535//GO:1901607//GO:0009070//GO:1901564//GO:0044699//GO:0008152//GO:0006534//GO:0046394//GO:0006082//GO:0009058//GO:0044281//GO:0008150//GO:0044763//GO:0044283//GO:0008652//GO:0044711//GO:0016053//GO:0044710//GO:0044249//GO:1901576//GO:0006807//GO:0006563//GO:0071704//GO:0044272//GO:0009069//GO:1901605//GO:…	cysteine biosynthetic process//cellular process//primary metabolic process//cellular amino acid metabolic process//organonitrogen compound biosynthetic process//carboxylic acid metabolic process//oxoacid metabolic process//cysteine biosynthetic process from serine//alpha-amino acid biosynthetic process//serine family amino acid biosynthetic process//organonitrogen compound metabolic process//sing…	GO:0005623//GO:0044464//GO:0005737//GO:0044424//GO:0005622//GO:0005575	cell//cell part//cytoplasm//intracellular part//intracellular//cellular_component	GO:0016413//GO:0016746//GO:0008374//GO:0016407//GO:0003674//GO:0016412//GO:0016740//GO:0016747//GO:0009001//GO:0003824	O-acetyltransferase activity//transferase activity, transferring acyl groups//O-acyltransferase activity//acetyltransferase activity//molecular_function//serine O-acyltransferase activity//transferase activity//transferase activity, transferring acyl groups other than amino-acyl groups//serine O-acetyltransferase activity//catalytic activity	SERAT2;1; serine acetyltransferase 1; K00640 serine O-acetyltransferase [EC:2.3.1.30]	http://www.genome.jp/dbget-bin/www_bget?ath:AT1G55920	sp|Q42588|SAT1_ARATH Serine acetyltransferase 1, chloroplastic OS=Arabidopsis thaliana GN=SAT1 PE=1 SV=2//1.22899e-169
BnaA09g52020D (2.8)	GO:0034641//GO:0071704//GO:0044267//GO:0006518//GO:0006807//GO:1901576//GO:0044249//GO:0043604//GO:0019538//GO:0043170//GO:0044237//GO:0043043//GO:0009059//GO:0034645//GO:0006412//GO:1901566//GO:0044238//GO:0009987//GO:0044260//GO:0008150//GO:0010467//GO:0009058//GO:0043603//GO:0008152//GO:1901564//GO:0044271//GO:0006414	cellular nitrogen compound metabolic process//organic substance metabolic process//cellular protein metabolic process//peptide metabolic process//nitrogen compound metabolic process//organic substance biosynthetic process//cellular biosynthetic process//amide biosynthetic process//protein metabolic process//macromolecule metabolic process//cellular metabolic process//peptide biosynthetic process/…	GO:0005737//GO:0030529//GO:0044464//GO:0044444//GO:0005575//GO:0005622//GO:0044424//GO:0005840//GO:0043229//GO:0043232//GO:0032991//GO:0005623//GO:0043226//GO:0043228	cytoplasm//ribonucleoprotein complex//cell part//cytoplasmic part//cellular_component//intracellular//intracellular part//ribosome//intracellular organelle//intracellular non-membrane-bounded organelle//macromolecular complex//cell//organelle//non-membrane-bounded organelle	GO:0003674//GO:0005198//GO:0003735	molecular_function//structural molecule activity//structural constituent of ribosome	60S acidic ribosomal protein P1-2; K02942 large subunit ribosomal protein LP1	http://www.genome.jp/dbget-bin/www_bget?ath:AT4G00810	sp|O23095|RLA12_ARATH 60S acidic ribosomal protein P1-2 OS=Arabidopsis thaliana GN=RPP1B PE=1 SV=2//2.03583e-48
BnaC08g44890D (2.9)	GO:0044237//GO:0008150//GO:0015979//GO:0008152//GO:0009987	cellular metabolic process//biological_process//photosynthesis//metabolic process//cellular process	GO:0044424//GO:0005575//GO:0005622//GO:0009521//GO:0019898//GO:0034357//GO:0044464//GO:0098796//GO:0009654//GO:1902494//GO:0016020//GO:1990204//GO:0009579//GO:0044436//GO:0009523//GO:0042651//GO:0043234//GO:0032991//GO:0005623//GO:0044425	intracellular part//cellular_component//intracellular//photosystem//extrinsic component of membrane//photosynthetic membrane//cell part//membrane protein complex//photosystem II oxygen evolving complex//catalytic complex//membrane//oxidoreductase complex//thylakoid//thylakoid part//photosystem II//thylakoid membrane//protein complex//macromolecular complex//cell//membrane part	GO:0043169//GO:0003674//GO:0005488//GO:0046872//GO:0043167//GO:0005509	cation binding//molecular_function//binding//metal ion binding//ion binding//calcium ion binding	PSBP-1; photosystem II subunit P-1; K02717 photosystem II oxygen-evolving enhancer protein 2	http://www.genome.jp/dbget-bin/www_bget?ath:AT1G06680	sp|P11594|PSBP_SINAL Oxygen-evolving enhancer protein 2, chloroplastic OS=Sinapis alba GN=PSBP PE=2 SV=2//1.50455e-151
BnaC03g33530D (2.10)	GO:0016053//GO:0009066//GO:1901576//GO:0006807//GO:0044710//GO:0044249//GO:0006555//GO:0044272//GO:0071704//GO:0000097//GO:1901605//GO:0009086//GO:0006790//GO:0000096//GO:0044237//GO:0006520//GO:1901566//GO:0019752//GO:0044238//GO:0009987//GO:0043436//GO:1901607//GO:0008152//GO:0044699//GO:1901564//GO:0046394//GO:0006082//GO:0009058//GO:0009067//GO:0044763//GO:0008150//GO:0008652//GO:0044711//GO:…	organic acid biosynthetic process//aspartate family amino acid metabolic process//organic substance biosynthetic process//nitrogen compound metabolic process//single-organism metabolic process//cellular biosynthetic process//methionine metabolic process//sulfur compound biosynthetic process//organic substance metabolic process//sulfur amino acid biosynthetic process//alpha-amino acid metabolic pr…	--	--	GO:0008270//GO:0003674//GO:0008168//GO:0003824//GO:0043169//GO:0016740//GO:0042085//GO:0003871//GO:0046914//GO:0043167//GO:0016741//GO:0005488//GO:0046872//GO:0008172	zinc ion binding//molecular_function//methyltransferase activity//catalytic activity//cation binding//transferase activity//5-methyltetrahydropteroyltri-L-glutamate-dependent methyltransferase activity//5-methyltetrahydropteroyltriglutamate-homocysteine S-methyltransferase activity//transition metal ion binding//ion binding//transferase activity, transferring one-carbon groups//binding//metal ion…	MS2; methionine synthase 2; K00549 5-methyltetrahydropteroyltriglutamate--homocysteine methyltransferase [EC:2.1.1.14]	http://www.genome.jp/dbget-bin/www_bget?ath:AT3G03780	sp|Q9SRV5|METE2_ARATH 5-methyltetrahydropteroyltriglutamate--homocysteine methyltransferase 2 OS=Arabidopsis thaliana GN=MS2 PE=1 SV=1//0
BnaC03g71520D (2.11)	--	--	--	--	GO:1901265//GO:0043168//GO:0032550//GO:0016817//GO:1901363//GO:0032561//GO:0032553//GO:0003824//GO:0097367//GO:0003674//GO:0017076//GO:0016462//GO:0005525//GO:0032555//GO:0003924//GO:0005488//GO:0097159//GO:0032549//GO:0043167//GO:0016787//GO:0000166//GO:0036094//GO:0019001//GO:0016818//GO:0035639//GO:0001883//GO:0017111//GO:0001882	nucleoside phosphate binding//anion binding//purine ribonucleoside binding//hydrolase activity, acting on acid anhydrides//heterocyclic compound binding//guanyl ribonucleotide binding//ribonucleotide binding//catalytic activity//carbohydrate derivative binding//molecular_function//purine nucleotide binding//pyrophosphatase activity//GTP binding//purine ribonucleotide binding//GTPase activity//bin…	elongation factor 1-alpha 1; K03231 elongation factor 1-alpha	http://www.genome.jp/dbget-bin/www_bget?ath:AT1G07940	sp|Q8GTY0|EF1A4_ARATH Elongation factor 1-alpha 4 OS=Arabidopsis thaliana GN=A4 PE=1 SV=2//0
BnaC03g71530D (2.12)	--	--	--	--	GO:0035639//GO:0036094//GO:0019001//GO:0001882//GO:0001883//GO:0005488//GO:0000166//GO:0043167//GO:0097159//GO:0032549//GO:0003674//GO:0017076//GO:0097367//GO:0032555//GO:0005525//GO:0043168//GO:1901265//GO:0032553//GO:1901363//GO:0032561//GO:0032550	purine ribonucleoside triphosphate binding//small molecule binding//guanyl nucleotide binding//nucleoside binding//purine nucleoside binding//binding//nucleotide binding//ion binding//organic cyclic compound binding//ribonucleoside binding//molecular_function//purine nucleotide binding//carbohydrate derivative binding//purine ribonucleotide binding//GTP binding//anion binding//nucleoside phosphat…	elongation factor 1-alpha 2; K03231 elongation factor 1-alpha	http://www.genome.jp/dbget-bin/www_bget?ath:AT1G07930	sp|Q8GTY0|EF1A4_ARATH Elongation factor 1-alpha 4 OS=Arabidopsis thaliana GN=A4 PE=1 SV=2//3.91321e-65
BnaC04g05620D (2.13)	GO:1901607//GO:0044699//GO:0008152//GO:1901564//GO:0006082//GO:0055114//GO:0009058//GO:0046394//GO:0044283//GO:0009084//GO:0008652//GO:0044711//GO:0008150//GO:0044763//GO:0044281//GO:0006561//GO:0019752//GO:0006520//GO:1901566//GO:0009987//GO:0009064//GO:0044238//GO:0043436//GO:1901362//GO:1901605//GO:1901360//GO:0044237//GO:0016053//GO:0006807//GO:1901576//GO:0044249//GO:0044710//GO:0006560//GO:…	alpha-amino acid biosynthetic process//single-organism process//metabolic process//organonitrogen compound metabolic process//organic acid metabolic process//oxidation-reduction process//biosynthetic process//carboxylic acid biosynthetic process//small molecule biosynthetic process//glutamine family amino acid biosynthetic process//cellular amino acid biosynthetic process//single-organism biosynt…	GO:0005623//GO:0044424//GO:0005575//GO:0005622//GO:0044464//GO:0005737	cell//intracellular part//cellular_component//intracellular//cell part//cytoplasm	GO:0016774//GO:0016772//GO:0003824//GO:0016740//GO:0019202//GO:0016491//GO:0004350//GO:0016620//GO:0003674//GO:0016903//GO:0016301//GO:0004349	phosphotransferase activity, carboxyl group as acceptor//transferase activity, transferring phosphorus-containing groups//catalytic activity//transferase activity//amino acid kinase activity//oxidoreductase activity//glutamate-5-semialdehyde dehydrogenase activity//oxidoreductase activity, acting on the aldehyde or oxo group of donors, NAD or NADP as acceptor//molecular_function//oxidoreductase a…	P5CS1; delta1-pyrroline-5-carboxylate synthase 1; K12657 delta-1-pyrroline-5-carboxylate synthetase [EC:2.7.2.11 1.2.1.41]	http://www.genome.jp/dbget-bin/www_bget?ath:AT2G39800	sp|P54887|P5CS1_ARATH Delta-1-pyrroline-5-carboxylate synthase A OS=Arabidopsis thaliana GN=P5CSA PE=1 SV=1//0
BnaC07g44880D (2.14)	GO:0044710//GO:0008152//GO:0044699//GO:0008150//GO:0055114	single-organism metabolic process//metabolic process//single-organism process//biological_process//oxidation-reduction process	--	--	GO:0008270//GO:0016491//GO:0003674//GO:0043169//GO:1901363//GO:0003824//GO:1901265//GO:0046914//GO:0036094//GO:0000166//GO:0097159//GO:0043167//GO:0046872//GO:0005488	zinc ion binding//oxidoreductase activity//molecular_function//cation binding//heterocyclic compound binding//catalytic activity//nucleoside phosphate binding//transition metal ion binding//small molecule binding//nucleotide binding//organic cyclic compound binding//ion binding//metal ion binding//binding	CAD5; cinnamyl alcohol dehydrogenase 5; K00083 cinnamyl-alcohol dehydrogenase [EC:1.1.1.195]	http://www.genome.jp/dbget-bin/www_bget?ath:AT4G34230	sp|O49482|CADH5_ARATH Cinnamyl alcohol dehydrogenase 5 OS=Arabidopsis thaliana GN=CAD5 PE=1 SV=1//0
BnaA08g21880D (3.1)	GO:0009161//GO:0019637//GO:0044238//GO:0009987//GO:1901135//GO:0072521//GO:0009144//GO:0015672//GO:0006812//GO:1902578//GO:0006753//GO:0006810//GO:0098662//GO:0009117//GO:0019693//GO:0008152//GO:0046128//GO:0044699//GO:0098655//GO:1901564//GO:0009119//GO:0006139//GO:0055086//GO:0044763//GO:0009141//GO:0008150//GO:0044281//GO:0009259//GO:0051234//GO:0009167//GO:0034220//GO:0006807//GO:0055085//GO:…	ribonucleoside monophosphate metabolic process//organophosphate metabolic process//primary metabolic process//cellular process//carbohydrate derivative metabolic process//purine-containing compound metabolic process//purine nucleoside triphosphate metabolic process//monovalent inorganic cation transport//cation transport//single-organism localization//nucleoside phosphate metabolic process//trans…	--	--	GO:0001883//GO:0001882//GO:0036094//GO:0035639//GO:0030554//GO:0043167//GO:0032559//GO:0032549//GO:0097159//GO:0000166//GO:0005488//GO:0032555//GO:0017076//GO:0003674//GO:0097367//GO:0032550//GO:0005524//GO:0032553//GO:1901363//GO:0043168//GO:1901265	purine nucleoside binding//nucleoside binding//small molecule binding//purine ribonucleoside triphosphate binding//adenyl nucleotide binding//ion binding//adenyl ribonucleotide binding//ribonucleoside binding//organic cyclic compound binding//nucleotide binding//binding//purine ribonucleotide binding//purine nucleotide binding//molecular_function//carbohydrate derivative binding//purine ribonucle…	V-type proton ATPase subunit B3; K02147 V-type H+-transporting ATPase subunit B	http://www.genome.jp/dbget-bin/www_bget?ath:AT1G20260	sp|Q8W4E2|VATB3_ARATH V-type proton ATPase subunit B3 OS=Arabidopsis thaliana GN=VHA-B3 PE=2 SV=1//0
BnaC01g38680D (3.2)	--	--	--	--	GO:0046872//GO:0005488//GO:0043167//GO:0005509//GO:0043169//GO:0003674	metal ion binding//binding//ion binding//calcium ion binding//cation binding//molecular_function	putative calcium-binding protein CML50; K13448 calcium-binding protein CML	http://www.genome.jp/dbget-bin/www_bget?ath:AT5G04170	sp|Q8W4L0|CML49_ARATH Probable calcium-binding protein CML49 OS=Arabidopsis thaliana GN=CML49 PE=2 SV=1//5.4456e-114
BnaC05g48560D (3.3)	GO:0043043//GO:0009059//GO:0034645//GO:0043604//GO:0043170//GO:0019538//GO:0044237//GO:0044267//GO:0006518//GO:0034641//GO:0071704//GO:0006807//GO:1901576//GO:0044249//GO:0009058//GO:0043603//GO:0008150//GO:0010467//GO:0044271//GO:0008152//GO:1901564//GO:0006412//GO:0044260//GO:1901566//GO:0044238//GO:0009987	peptide biosynthetic process//macromolecule biosynthetic process//cellular macromolecule biosynthetic process//amide biosynthetic process//macromolecule metabolic process//protein metabolic process//cellular metabolic process//cellular protein metabolic process//peptide metabolic process//cellular nitrogen compound metabolic process//organic substance metabolic process//nitrogen compound metaboli…	GO:0044424//GO:0005575//GO:0005622//GO:0005840//GO:0043229//GO:0005737//GO:0030529//GO:0044444//GO:0044464//GO:0043226//GO:0043228//GO:0032991//GO:0043232//GO:0005623	intracellular part//cellular_component//intracellular//ribosome//intracellular organelle//cytoplasm//ribonucleoprotein complex//cytoplasmic part//cell part//organelle//non-membrane-bounded organelle//macromolecular complex//intracellular non-membrane-bounded organelle//cell	GO:0003674//GO:0005198//GO:0003735	molecular_function//structural molecule activity//structural constituent of ribosome	40S ribosomal protein S19-1; K02966 small subunit ribosomal protein S19e	http://www.genome.jp/dbget-bin/www_bget?ath:AT3G02080	sp|Q9SGA6|RS191_ARATH 40S ribosomal protein S19-1 OS=Arabidopsis thaliana GN=RPS19A PE=2 SV=1//4.6349e-100
BnaC05g48620D (3.4)	--	--	--	--	GO:0097159//GO:0043167//GO:0005488//GO:1901363//GO:0003824//GO:0043168//GO:0030170//GO:0048037//GO:0003674	organic cyclic compound binding//ion binding//binding//heterocyclic compound binding//catalytic activity//anion binding//pyridoxal phosphate binding//cofactor binding//molecular_function	MTO1; cystathionine gamma-synthase; K01739 cystathionine gamma-synthase [EC:2.5.1.48]	http://www.genome.jp/dbget-bin/www_bget?ath:AT3G01120	sp|P55217|CGS1_ARATH Cystathionine gamma-synthase 1, chloroplastic OS=Arabidopsis thaliana GN=CGS1 PE=1 SV=3//1.89118e-26
